# Supplementary material for: Predicting resistance to fluoroquinolones among patients with rifampicin-resistant tuberculosis using machine learning methods
Source: PLOS Digit Health. 2022 Jun 30;1(6):e0000059. doi: 10.1371/journal.pdig.0000059 (PMC9518704; doi:10.1371/journal.pdig.0000059)
Supplement: S1 Dataset — (XLSX) [file pdig.0000059.s002.xlsx]

## Sheet: data
Age	Sex	Occupation	Education	Living_condition	Family_size	Family_size18	Outside_moldova	Urban	Homeless	Money_assistance	Incarceration	Residence	TB_main_location	TB_type	Microscopy	Xpert	Xpert_RIF	INH_LJ	INH_MGIT	RIF_LJ	RIF_MGIT	OFX_LJ	OFX_MGIT	LFX_LJ	LFX_MGIT	MFX_LJ	MFX_MGIT	E_LJ	E_MGIT	LZD_MGIT	Z_MGIT
45	1	5	2	0	missing	missing	0	0	0	0	0	1	1	1	1	1	0	5	0	5	0	5	5	5	5	5	5	5	0	5	0
50	1	5	1	1	0	0	0	0	1	0	0	2	1	1	0	1	0	5	0	5	0	5	5	5	5	5	5	5	0	5	0
60	1	3	1	0	1	0	0	0	0	1	0	3	1	1	1	1	0	5	0	5	0	5	5	5	5	5	5	5	0	5	0
52	1	2	2	1	2	0	0	0	0	0	0	4	1	1	missing	1	1	1	5	1	5	5	5	1	5	0	5	1	5	5	5
50	1	5	2	0	5	2	0	0	0	0	0	5	1	1	1	1	0	5	0	5	0	5	5	5	5	5	5	5	0	5	5
53	2	5	1	0	1	0	0	0	0	0	0	6	1	1	0	1	0	5	0	5	0	5	5	5	5	5	5	5	0	5	0
47	1	5	1	0	8	0	0	1	0	0	0	7	1	1	0	0	5	5	1	5	0	5	5	5	0	5	0	5	0	5	0
38	1	5	1	0	0	0	0	0	0	0	0	6	1	2	1	1	0	5	0	5	0	5	5	5	5	5	5	5	0	5	0
25	1	5	1	0	2	1	1	0	0	0	0	8	1	1	0	1	0	0	5	0	5	5	5	5	5	5	5	0	5	5	5
41	1	5	5	missing	3	1	0	1	0	0	0	9	1	1	1	1	0	5	0	5	0	5	5	5	5	5	5	5	0	5	5
44	1	2	1	1	1	0	0	0	0	1	missing	1	1	2	0	0	5	5	5	5	5	5	5	1	5	1	5	5	5	5	5
49	1	1	4	1	3	0	0	1	0	1	0	8	1	1	0	0	5	5	0	5	0	5	5	5	5	5	5	5	0	5	0
34	1	5	2	1	0	0	0	1	0	0	0	8	1	1	1	1	0	5	0	5	0	5	5	5	5	5	5	5	0	5	5
68	1	3	1	0	3	1	0	0	0	0	0	10	1	2	1	missing	5	5	5	5	5	5	5	5	0	5	0	5	5	0	5
48	2	1	3	1	5	2	0	1	1	1	0	8	1	1	1	1	0	5	0	5	0	5	5	5	0	5	0	5	0	0	5
39	1	5	2	1	1	0	0	0	0	0	0	11	1	1	1	1	0	5	0	5	0	5	5	5	5	5	5	5	0	5	0
19	2	1	1	missing	1	0	0	1	1	1	0	8	1	3	1	1	5	5	1	5	1	5	5	5	0	5	0	5	0	0	1
23	2	5	2	1	3	2	0	1	1	0	0	8	1	1	1	1	0	5	0	5	0	5	5	5	5	5	5	5	0	5	5
18	2	5	1	0	3	1	0	0	0	0	missing	1	1	1	1	1	0	5	0	5	0	5	5	5	5	5	5	5	0	5	0
63	1	5	1	0	0	0	1	1	1	0	0	8	1	1	1	1	1	5	1	5	1	5	5	5	0	5	0	5	0	0	0
42	1	2	1	0	14	1	0	0	1	0	0	10	1	4	0	missing	5	5	0	5	0	5	5	5	5	5	5	5	0	5	0
51	1	5	1	missing	8	0	0	0	0	0	0	12	1	1	0	1	1	5	1	5	1	5	5	5	0	5	0	5	0	0	0
39	1	5	2	0	5	3	missing	0	0	missing	1	4	1	4	1	missing	5	5	1	5	1	5	5	5	1	5	0	5	0	5	0
42	1	1	3	1	2	1	0	0	0	1	0	13	1	1	0	1	0	5	0	5	0	5	5	5	5	5	5	5	0	5	5
34	1	5	2	missing	1	missing	0	1	1	0	0	8	1	1	1	1	0	5	0	5	0	5	5	5	5	5	5	5	0	5	5
29	1	5	3	1	1	0	1	1	0	0	0	8	1	1	1	1	0	5	0	5	0	5	5	5	5	5	5	5	0	5	0
37	2	5	2	missing	2	0	0	1	0	0	0	8	1	1	0	0	5	5	5	5	5	5	5	5	0	5	0	5	5	5	5
45	1	5	1	0	2	0	0	0	0	0	0	14	1	2	0	1	0	5	1	5	0	5	5	5	0	5	0	5	0	0	0
41	1	5	2	missing	1	missing	0	0	0	0	0	11	3	1	missing	0	5	5	1	5	0	5	5	5	0	5	0	5	0	0	0
27	2	5	3	1	4	1	1	0	0	0	0	15	1	1	0	1	0	5	0	5	0	5	5	5	5	5	5	5	0	5	5
63	1	3	1	0	5	2	0	0	0	1	0	16	1	1	1	1	0	5	0	5	0	5	5	5	5	5	5	5	0	5	0
59	2	3	1	missing	2	missing	0	0	1	1	0	9	1	3	1	missing	5	5	1	5	1	5	5	5	0	5	0	5	0	0	5
41	1	5	2	0	2	0	1	0	0	0	0	17	1	3	1	1	0	5	0	5	0	5	5	5	5	5	5	5	0	5	0
36	1	5	1	0	1	0	0	0	0	0	0	9	1	1	1	1	1	5	1	5	1	5	0	5	0	5	0	5	0	0	5
66	2	1	2	1	5	2	0	1	0	1	missing	11	1	4	0	1	1	5	1	5	1	5	5	5	1	5	0	5	0	5	1
55	2	3	2	missing	4	2	0	0	1	missing	0	18	1	1	0	1	1	5	0	5	0	5	5	5	0	5	0	5	0	0	0
46	2	2	1	0	3	0	0	0	0	missing	0	16	1	2	0	1	0	5	0	5	0	5	5	5	5	5	5	5	0	5	5
68	2	2	1	1	0	0	0	0	0	1	0	19	1	2	1	1	1	5	5	5	5	5	5	5	5	5	5	5	5	0	0
58	1	1	4	1	1	0	0	1	0	1	0	8	1	1	1	1	1	1	5	1	5	5	5	0	5	0	5	0	5	5	5
49	1	1	1	0	0	0	0	0	0	1	0	1	1	1	1	1	0	5	0	5	0	5	5	5	5	5	5	5	0	5	0
58	1	1	2	missing	2	0	0	0	0	1	missing	17	1	4	1	missing	5	5	1	5	0	5	5	5	0	5	0	5	0	0	1
23	1	5	1	0	missing	missing	0	0	1	0	missing	20	1	3	1	1	0	5	0	5	0	5	5	5	5	5	5	5	0	5	0
41	1	5	1	0	8	0	0	0	0	0	0	7	1	1	1	1	0	5	0	5	0	5	5	5	5	5	5	5	0	5	0
23	1	5	2	0	5	1	0	1	1	0	0	8	1	1	0	missing	5	5	0	5	0	5	5	5	5	5	5	5	0	5	5
58	2	5	2	0	5	2	0	0	0	0	0	5	1	1	0	1	0	5	1	5	0	5	0	5	0	5	0	5	0	0	5
52	1	2	2	0	0	0	0	0	0	0	0	9	1	1	1	1	0	0	5	0	5	5	5	5	5	5	5	0	5	5	5
64	1	5	2	1	missing	missing	0	1	0	0	1	21	1	1	0	1	1	5	1	5	1	5	5	5	0	5	0	5	0	0	0
43	1	5	2	missing	1	0	0	1	0	0	0	8	1	1	1	1	0	5	0	5	0	5	5	5	5	5	5	5	0	5	0
48	1	5	3	1	1	0	0	1	0	0	1	8	1	1	1	1	0	5	0	5	0	5	5	5	5	5	5	5	0	5	0
42	1	5	1	1	6	3	1	0	missing	0	0	2	1	1	1	1	0	5	0	5	0	5	5	5	5	5	5	5	0	5	5
25	2	5	2	1	1	1	0	0	0	0	0	6	1	1	1	1	0	5	0	5	0	5	5	5	5	5	5	5	0	5	5
28	2	5	1	0	4	1	0	0	0	0	0	9	1	1	1	1	0	5	0	5	0	5	5	5	5	5	5	5	0	5	5
51	1	5	2	1	3	2	0	0	0	0	0	9	1	1	1	1	0	5	0	5	0	5	5	5	5	5	5	5	0	5	5
42	1	2	2	1	3	2	0	1	0	0	0	8	1	1	1	1	0	5	0	5	0	5	5	5	5	5	5	5	0	5	5
51	1	5	2	1	4	0	0	1	0	0	0	8	1	1	1	1	0	5	0	5	0	5	5	5	5	5	5	5	0	5	5
35	1	5	1	missing	missing	missing	0	1	1	0	0	9	1	2	0	1	5	5	1	5	1	5	5	5	0	5	0	5	0	0	5
44	1	5	2	missing	3	2	0	0	0	0	0	9	1	1	0	0	5	5	0	5	0	5	5	5	5	5	5	5	0	5	5
32	1	5	1	0	3	1	0	1	missing	missing	0	16	1	1	0	0	5	5	0	5	0	5	5	5	0	5	0	5	0	0	0
42	2	5	1	missing	1	0	0	0	0	0	0	9	1	1	0	1	0	5	0	5	0	5	5	5	5	5	5	5	0	5	5
39	1	5	1	missing	0	0	1	0	missing	0	0	9	1	1	1	1	1	5	1	5	1	5	5	5	0	5	0	5	0	0	0
62	1	3	2	1	1	0	0	0	0	1	0	22	1	1	0	0	5	5	0	5	0	5	5	5	0	5	0	5	0	0	5
30	2	5	1	0	5	4	0	0	0	0	0	9	1	1	0	1	0	5	0	5	0	5	5	5	5	5	5	5	0	5	1
51	2	5	2	0	1	0	0	0	0	0	0	23	1	1	1	1	0	5	5	5	0	5	5	5	5	5	5	5	0	5	5
16	2	4	1	1	6	2	0	0	0	0	0	24	1	1	1	1	0	0	0	0	0	5	5	5	5	5	5	0	0	5	0
32	1	5	2	0	4	1	0	1	0	0	0	22	1	1	0	1	0	5	0	5	0	5	5	5	5	5	5	5	0	5	5
32	1	5	1	0	2	0	1	1	0	missing	0	16	1	1	1	1	0	5	0	5	0	5	5	5	5	5	5	5	0	5	0
51	1	5	1	1	1	0	0	1	0	0	0	9	1	1	1	1	0	5	0	5	0	5	5	5	5	5	5	5	0	5	0
46	1	5	1	1	12	1	0	0	0	0	0	25	1	1	1	1	0	5	0	5	0	5	5	5	5	5	5	5	0	5	0
53	1	5	1	0	1	0	0	0	0	missing	0	16	1	1	1	1	0	5	1	5	0	5	5	5	0	5	0	5	0	0	0
62	1	3	2	missing	0	0	0	0	0	1	0	26	1	1	1	1	0	5	0	5	0	5	5	5	5	5	5	5	0	5	0
57	1	5	2	missing	3	1	1	0	0	0	0	27	1	2	1	1	0	5	0	5	0	5	5	5	5	5	5	5	0	5	1
23	2	1	3	1	3	1	0	0	0	1	0	1	1	1	0	1	5	5	0	5	0	5	5	5	5	5	5	5	0	5	0
29	1	5	1	1	0	0	1	0	0	0	0	3	1	1	0	1	0	5	1	5	0	5	5	5	0	5	0	5	0	1	1
23	2	5	1	0	2	0	0	0	0	0	0	16	11	1	0	1	0	5	0	5	0	5	5	5	5	5	5	5	0	5	0
42	1	1	2	1	4	2	0	0	0	1	0	28	1	1	1	1	0	5	0	5	0	5	5	5	5	5	5	5	0	5	0
34	1	5	2	missing	1	missing	1	1	missing	0	0	18	1	1	1	1	0	5	0	5	0	5	5	5	5	5	5	5	0	5	0
49	1	5	2	0	0	0	0	0	0	0	0	22	1	1	0	1	0	5	1	5	0	5	5	5	5	5	5	5	0	5	0
54	1	5	2	1	2	0	0	0	0	0	0	23	1	1	1	1	0	0	0	0	0	5	5	0	0	0	0	0	0	5	0
34	1	5	1	1	5	2	0	0	1	0	0	2	1	1	0	1	0	5	0	5	0	5	5	5	5	5	5	5	0	5	0
49	1	5	1	0	2	0	0	0	0	0	0	6	1	2	1	1	0	5	0	5	0	5	5	5	5	5	5	5	0	5	0
36	2	1	1	1	4	3	0	0	0	1	0	19	1	1	1	1	0	5	0	5	0	5	5	5	5	5	5	5	0	5	0
23	2	5	1	0	2	0	0	0	0	0	0	16	11	1	0	1	0	5	0	5	0	5	5	5	5	5	5	5	0	5	0
36	1	1	4	1	2	0	1	1	0	1	0	15	1	3	1	1	1	5	1	5	1	5	5	5	0	5	0	5	1	0	1
63	1	3	3	1	1	missing	0	1	0	1	0	29	1	1	1	1	1	1	1	1	1	5	5	1	1	1	1	0	0	0	1
53	1	5	1	0	0	0	0	0	0	0	0	3	1	1	1	1	1	5	1	5	1	5	5	5	0	5	0	5	1	0	0
57	1	5	1	0	7	3	1	0	0	0	0	15	1	1	1	1	0	5	0	5	0	5	5	5	5	5	5	5	0	5	0
35	1	5	2	1	1	0	0	1	0	0	0	30	1	1	1	1	0	5	0	5	0	5	5	5	5	5	5	5	0	5	0
68	1	3	2	0	missing	missing	0	0	0	0	0	25	1	1	1	1	0	5	0	5	0	5	5	5	5	5	5	5	0	5	0
29	2	5	1	0	4	2	0	0	1	0	0	16	1	1	0	1	0	5	0	5	0	5	5	5	5	5	5	5	0	5	0
37	1	5	2	0	1	0	0	0	0	0	0	5	1	1	1	1	0	5	0	5	0	5	5	5	5	5	5	5	0	5	0
57	1	1	2	1	1	missing	0	0	0	1	0	24	1	1	1	1	0	5	0	5	0	5	5	5	5	5	5	5	0	5	5
30	2	1	3	1	4	3	0	1	0	1	0	8	1	1	0	1	0	5	0	5	0	5	5	5	5	5	5	5	0	5	0
47	1	5	1	1	6	0	0	1	0	0	0	31	1	1	0	1	1	5	1	5	1	5	5	5	0	5	0	5	0	0	1
	1	missing	missing	missing	missing	missing	missing	missing	missing	missing	missing	8	missing	missing	1	missing	5	5	1	5	1	5	5	5	1	5	1	5	0	0	1
61	1	5	2	1	1	0	0	0	0	0	0	9	1	1	0	0	5	5	0	5	0	5	5	5	5	5	5	5	0	5	0
46	2	5	1	0	0	missing	0	0	0	0	0	9	1	1	1	1	0	5	0	5	0	5	5	5	5	5	5	5	0	5	5
29	2	1	4	1	5	1	1	1	0	1	0	32	1	1	1	1	0	5	0	5	0	5	5	5	5	5	5	5	0	5	0
54	1	5	missing	1	0	missing	0	0	0	0	0	18	1	2	1	1	1	5	0	5	0	5	5	5	5	5	5	5	0	5	5
	1	missing	missing	missing	missing	missing	missing	missing	missing	missing	missing	32	missing	missing	missing	missing	5	5	1	5	0	5	5	5	5	5	5	5	0	5	1
54	1	5	2	1	3	1	0	0	1	0	0	25	1	1	1	1	0	5	0	5	0	5	5	5	5	5	5	5	0	5	0
77	2	3	1	1	7	2	0	0	missing	1	0	26	1	1	1	1	0	5	0	5	0	5	5	5	5	5	5	5	0	5	5
58	1	5	2	missing	2	missing	0	1	0	0	0	28	1	2	0	1	0	5	0	5	0	5	5	5	5	5	5	5	0	5	1
32	1	5	1	1	1	0	1	0	0	0	missing	12	1	3	0	1	1	5	5	5	5	5	5	1	1	1	1	5	5	0	5
47	1	5	3	missing	1	missing	0	0	missing	missing	0	17	1	1	1	1	0	5	0	5	0	5	5	5	5	5	5	5	0	5	0
32	1	5	1	0	4	0	0	1	0	missing	0	16	1	1	1	1	0	5	0	5	0	5	5	5	5	5	5	5	0	5	0
21	1	5	3	1	4	2	0	0	0	0	0	8	1	1	1	1	1	5	1	5	1	5	5	5	0	5	0	5	0	0	0
58	1	5	2	1	2	0	0	1	0	0	0	8	1	1	0	1	0	5	0	5	0	5	5	5	5	5	5	5	0	5	5
47	2	1	2	1	2	0	0	0	0	1	0	10	1	1	0	1	1	5	1	5	1	5	5	5	0	5	0	5	1	0	0
21	1	4	4	missing	2	missing	0	0	0	1	0	21	1	1	1	1	0	5	0	5	0	5	5	5	5	5	5	5	0	5	0
24	1	5	2	missing	3	0	1	0	0	0	0	26	1	1	0	1	1	5	5	5	5	5	5	5	0	5	0	5	5	0	5
43	1	1	2	1	9	5	0	1	0	1	0	33	1	1	1	1	0	5	1	5	0	5	5	5	5	5	5	5	0	5	5
41	1	5	1	0	0	0	0	0	1	0	0	13	1	3	1	1	0	5	0	5	0	5	5	5	5	5	5	5	0	5	5
62	1	5	2	missing	0	0	0	1	1	0	1	8	1	3	0	1	1	5	1	5	1	5	5	5	0	5	0	5	0	0	0
68	2	3	2	0	3	1	0	1	0	1	0	5	1	1	1	1	0	5	0	5	0	5	5	5	5	5	5	5	0	5	0
38	1	3	3	1	1	missing	0	0	0	0	0	9	1	2	1	1	0	5	0	5	0	5	5	5	5	5	5	5	0	5	0
36	1	1	3	1	2	0	0	1	0	1	0	8	1	1	0	1	0	5	1	5	0	5	5	5	0	5	0	5	0	0	5
30	2	1	1	0	8	0	0	0	0	1	0	7	1	1	1	0	5	5	0	5	0	5	5	5	5	5	5	5	0	5	5
55	1	5	2	0	5	2	0	1	0	0	0	31	1	1	1	1	0	5	0	5	0	5	5	5	5	5	5	5	0	5	0
54	1	1	missing	missing	4	2	0	0	0	1	missing	8	1	1	1	1	0	5	0	5	0	5	5	5	5	5	5	5	0	5	0
53	1	1	3	1	1	0	0	1	0	1	0	8	1	2	0	1	1	5	1	5	1	5	5	5	1	5	0	5	1	0	1
30	1	5	1	1	5	2	1	0	0	0	0	15	1	1	0	1	0	5	0	5	0	5	5	5	5	5	5	5	0	5	5
79	2	3	2	1	4	0	0	0	0	1	0	26	1	1	1	1	0	5	0	5	0	5	5	5	5	5	5	5	0	5	0
30	1	5	3	missing	8	2	1	0	0	0	0	15	1	1	1	1	0	5	5	5	0	5	0	5	5	5	5	5	0	5	5
55	1	5	3	missing	0	0	0	1	0	0	1	8	1	2	0	1	1	5	0	5	0	5	5	5	5	5	5	5	0	5	0
59	2	2	1	missing	1	0	0	0	0	missing	missing	18	1	4	1	missing	5	5	5	5	5	5	5	5	1	5	1	5	5	0	5
40	1	5	2	1	2	0	1	0	0	0	0	34	1	1	0	1	0	5	1	5	0	5	5	5	0	5	0	5	0	0	0
48	1	5	3	1	2	1	0	0	0	0	0	8	1	2	1	0	5	5	0	5	0	5	5	5	0	5	5	5	0	0	0
52	1	5	1	0	0	0	0	0	1	0	0	1	1	1	0	1	0	5	0	5	0	5	5	5	5	5	5	5	0	5	5
31	2	5	2	1	3	2	0	0	0	0	0	26	1	2	1	1	1	5	5	5	5	5	5	5	1	5	1	5	5	0	5
21	1	5	2	1	7	0	1	0	0	0	0	26	1	1	1	0	5	5	1	5	1	5	5	5	0	5	0	5	1	0	0
27	1	5	1	1	2	2	0	1	missing	0	missing	31	1	1	1	1	0	5	0	5	0	5	5	5	5	5	5	5	0	5	0
37	1	1	3	1	0	0	0	1	0	1	1	8	1	2	1	1	1	5	1	5	1	5	5	5	0	5	0	5	1	0	1
32	2	5	1	missing	1	0	0	0	1	0	0	22	1	1	1	1	0	5	1	5	0	5	5	5	0	5	0	5	0	0	0
32	1	5	1	0	3	1	0	0	0	0	0	1	1	1	0	1	1	5	1	5	1	5	5	5	0	5	0	5	0	0	1
21	2	1	3	1	3	1	0	1	0	1	0	5	1	1	0	1	0	5	0	5	0	5	5	5	5	5	5	5	0	5	0
59	2	3	1	missing	4	2	0	0	0	1	0	16	1	1	0	1	0	5	0	5	0	5	5	5	5	5	5	5	0	5	0
38	1	5	2	1	1	missing	1	0	0	0	0	25	1	1	1	1	1	5	1	5	1	5	5	5	0	5	0	5	0	0	0
59	1	2	1	0	8	5	0	0	0	0	0	30	3	1	0	1	0	5	0	5	0	5	5	5	5	5	5	5	0	5	5
40	1	5	2	0	4	2	0	1	0	0	0	8	1	3	1	1	0	5	0	5	0	5	5	5	0	5	0	5	0	0	0
43	2	5	1	1	missing	missing	0	1	0	0	0	8	1	3	1	1	1	5	1	5	1	5	5	5	1	5	0	5	0	0	0
44	1	5	1	1	2	0	0	1	0	0	0	8	1	2	0	1	0	5	0	5	0	5	5	5	5	5	5	5	0	5	0
37	1	5	3	1	2	missing	0	0	0	missing	missing	25	1	1	0	1	0	5	1	5	0	5	5	5	0	5	0	5	0	0	0
66	1	5	4	0	5	0	0	0	1	0	0	5	1	1	0	1	1	5	1	5	1	5	5	5	0	5	0	5	0	0	5
58	1	5	1	1	0	0	0	0	0	0	0	1	1	3	0	1	0	5	0	5	0	5	5	5	5	5	5	5	0	5	0
59	2	3	2	0	4	1	0	0	0	1	0	23	1	1	1	1	0	5	5	5	0	5	0	5	5	5	5	5	0	5	5
49	1	1	2	missing	0	0	0	1	0	1	0	23	1	2	1	1	0	5	0	5	0	5	5	5	5	5	5	5	0	5	0
69	1	3	1	1	14	1	0	1	0	1	0	15	1	1	0	1	0	5	0	5	0	5	5	5	5	5	5	5	0	5	0
56	1	5	2	1	3	2	0	1	0	0	0	12	1	1	0	missing	5	5	5	5	5	5	5	5	5	5	5	5	5	5	5
43	1	5	1	0	4	0	0	0	0	0	0	13	1	1	0	1	0	5	0	5	0	5	5	5	5	5	5	5	0	5	0
43	1	1	3	missing	2	missing	missing	1	0	1	0	8	1	1	0	1	0	5	0	5	0	5	5	5	5	5	5	5	0	5	0
76	2	3	1	1	12	3	0	0	0	1	0	23	1	2	0	1	0	5	0	5	0	5	5	5	5	5	5	5	0	5	0
47	1	1	3	1	2	0	0	1	0	1	0	28	1	2	1	1	1	5	1	5	1	5	5	5	0	5	0	5	0	0	0
44	1	5	2	0	0	0	0	0	0	0	0	22	1	1	1	1	0	5	1	5	0	5	5	5	5	5	5	5	0	5	5
61	1	1	2	0	0	0	0	0	0	1	0	5	1	1	1	1	0	1	0	0	0	5	5	0	0	0	0	0	0	0	0
46	1	5	1	0	0	0	0	0	1	0	0	6	1	1	1	1	0	5	0	5	0	5	5	5	5	5	5	5	0	5	0
45	1	5	2	1	0	0	1	0	0	0	0	28	1	3	1	1	0	5	5	5	1	5	0	5	5	5	0	5	0	0	5
44	1	5	2	0	2	0	0	0	0	0	1	5	1	1	1	1	0	1	1	1	1	5	5	0	0	0	0	0	0	0	0
29	1	5	1	0	1	0	0	0	0	missing	0	18	1	1	1	1	1	5	1	5	1	5	5	0	0	0	0	5	0	5	0
53	1	2	2	1	0	0	0	1	0	1	0	19	1	4	1	missing	5	5	5	5	5	5	5	5	1	5	1	5	5	0	5
32	1	5	3	1	1	0	0	1	0	0	0	8	1	1	0	0	5	5	5	5	5	5	5	5	0	5	0	5	5	0	5
33	1	5	1	1	1	missing	1	0	missing	missing	0	18	1	1	1	0	5	5	0	5	0	5	5	5	5	5	5	5	0	5	0
37	1	5	2	0	1	0	missing	0	0	0	1	11	1	2	1	1	1	5	1	5	1	5	5	5	0	5	0	5	0	0	5
23	1	5	2	missing	0	0	1	0	0	0	0	9	1	1	0	1	0	5	0	5	0	5	5	5	5	5	5	5	0	5	0
47	1	5	2	0	missing	missing	0	0	0	0	0	11	1	1	1	1	0	5	0	5	0	5	5	5	5	5	5	5	0	5	5
33	1	5	1	0	0	0	0	0	0	0	0	23	1	1	0	1	0	5	0	5	0	5	5	5	5	5	5	5	0	5	0
38	1	5	2	1	4	missing	0	1	0	0	1	8	1	1	0	0	5	5	0	5	0	5	5	5	5	5	5	5	0	5	0
54	1	1	3	1	missing	missing	0	1	0	1	0	35	1	2	1	1	0	5	0	5	0	5	5	5	5	5	5	5	0	5	0
33	1	missing	missing	missing	0	0	1	1	missing	missing	missing	8	1	3	0	missing	5	5	5	5	5	5	5	5	5	5	5	5	5	5	5
52	1	5	2	1	2	1	0	0	0	0	0	22	1	1	0	0	5	5	5	5	0	5	0	5	0	5	0	5	0	5	5
64	2	2	1	0	0	0	0	0	0	0	0	30	1	1	1	1	0	5	5	5	0	5	0	5	5	5	5	5	0	5	5
29	1	5	2	0	1	0	0	0	0	0	0	9	3	1	0	1	0	5	0	5	0	5	5	5	5	5	5	5	0	5	0
43	1	5	missing	0	0	missing	0	1	0	0	0	33	1	1	0	1	0	5	0	5	0	5	5	5	5	5	5	5	0	5	0
60	1	5	2	0	1	missing	0	0	1	0	1	23	1	1	0	1	0	5	0	5	0	5	5	5	5	5	5	5	0	5	0
43	1	1	2	1	0	0	0	0	0	1	0	4	1	1	1	1	0	1	1	0	0	5	5	0	0	0	0	0	0	0	0
31	2	5	4	1	3	1	1	1	0	0	0	8	1	1	0	missing	5	5	0	5	0	5	5	5	0	5	0	5	0	0	0
48	1	5	2	1	2	0	0	0	0	0	0	30	1	1	1	1	0	5	0	5	0	5	5	5	5	5	5	5	0	5	5
46	1	2	1	1	3	0	0	1	0	1	0	16	1	2	0	1	1	1	1	1	1	5	5	0	5	0	5	1	1	0	1
55	1	1	1	1	2	0	0	0	0	1	0	16	1	1	0	1	0	5	1	5	0	5	5	5	0	5	0	5	0	0	0
47	1	5	3	1	4	2	0	0	0	0	0	36	7	1	1	1	5	5	0	5	0	5	5	5	5	5	5	5	0	5	5
53	1	5	1	0	missing	missing	0	1	1	0	1	8	1	3	1	1	1	5	5	5	5	5	5	0	5	0	5	5	5	5	5
57	1	5	3	0	0	0	0	0	0	0	0	6	1	1	0	1	0	5	0	5	0	5	5	5	5	5	5	5	0	5	0
21	1	5	2	1	3	0	0	0	0	0	0	19	1	1	1	1	0	5	0	5	0	5	5	5	5	5	5	5	0	5	0
26	1	5	1	missing	2	1	1	0	0	0	0	37	1	1	1	1	0	5	1	5	0	5	5	5	0	5	0	5	0	0	5
51	1	5	1	0	2	0	0	0	0	missing	0	16	1	1	1	1	0	5	0	5	0	5	5	5	5	5	5	5	0	5	0
38	1	5	1	0	0	0	1	0	0	0	0	1	1	1	0	1	1	5	1	5	1	5	5	5	1	5	1	5	0	0	5
38	1	5	2	0	0	0	0	0	0	0	0	19	1	1	1	1	1	5	1	5	1	5	5	5	1	5	1	5	0	0	5
62	1	1	3	missing	3	1	0	1	0	1	0	18	1	2	1	1	0	5	0	5	0	5	5	5	5	5	5	5	0	5	0
35	2	1	3	missing	3	2	0	1	0	1	0	8	1	1	missing	missing	5	5	0	5	0	5	5	5	0	5	0	5	0	0	0
31	1	5	1	1	1	0	0	1	0	0	0	35	1	2	0	0	5	5	5	5	0	5	0	5	5	5	5	5	0	5	5
27	1	5	2	0	2	missing	0	0	0	0	0	23	1	1	0	0	5	5	0	5	0	5	5	5	0	5	0	5	0	0	0
31	1	1	1	1	8	3	0	1	0	1	0	12	1	1	0	0	5	5	5	5	5	5	5	5	5	5	5	5	5	5	5
52	1	5	2	missing	1	0	0	0	0	0	0	16	1	1	1	1	1	5	1	5	1	5	5	5	0	5	0	5	0	0	5
76	2	3	1	0	0	0	0	0	0	1	0	10	1	2	0	1	0	5	0	5	0	5	5	5	5	5	5	5	0	5	0
51	1	5	2	0	0	0	0	0	0	0	0	22	1	1	1	1	0	5	0	5	0	5	5	5	0	5	0	5	0	0	0
53	1	3	1	1	2	0	0	0	missing	1	0	25	1	1	1	1	0	5	0	5	0	5	5	5	5	5	5	5	0	5	0
45	1	5	2	missing	0	0	0	0	missing	missing	missing	7	1	1	1	1	1	5	5	5	5	5	5	5	0	5	0	5	5	0	5
49	1	5	2	0	1	0	0	0	0	0	0	13	1	1	0	1	0	5	0	5	0	5	5	5	5	5	5	5	0	5	5
70	2	1	3	1	4	1	0	1	0	1	0	8	1	1	0	1	0	0	0	0	0	5	5	5	5	5	5	0	0	5	0
37	1	5	1	0	1	0	0	0	0	0	1	1	1	1	0	1	0	5	0	5	0	5	5	5	5	5	5	5	0	5	5
27	2	5	3	1	1	0	0	1	1	0	0	8	1	1	0	1	0	5	0	5	0	5	5	5	5	5	5	5	0	5	5
70	1	3	3	1	1	0	0	1	0	1	0	8	1	1	0	1	0	5	0	5	0	5	5	5	5	5	5	5	0	5	5
51	2	5	1	0	2	0	0	0	0	0	0	1	1	2	0	1	1	5	1	5	0	5	5	5	0	5	0	5	0	0	5
59	1	5	2	1	9	0	0	0	0	0	0	15	1	2	missing	0	5	5	1	5	1	5	5	5	1	5	1	5	1	1	1
36	2	5	2	0	missing	missing	0	0	0	0	0	36	3	1	0	1	1	5	1	5	1	5	5	5	0	5	0	5	0	0	5
34	1	1	2	1	4	1	0	1	0	1	0	4	1	1	1	1	0	5	0	5	0	5	5	5	5	5	5	5	0	5	0
33	1	5	3	missing	2	0	1	0	0	0	0	28	1	1	1	1	1	5	1	5	1	5	5	5	1	5	1	5	1	0	5
76	1	3	2	1	0	0	0	1	0	1	0	20	1	1	1	1	1	5	1	5	1	5	5	5	0	5	0	5	0	0	1
38	2	1	4	1	3	2	0	1	0	1	0	8	1	1	0	1	0	5	0	5	0	5	5	5	5	5	5	5	0	5	5
25	1	1	2	1	4	1	0	0	0	1	0	8	1	1	0	1	0	5	1	5	0	5	5	5	0	5	0	5	0	0	5
58	1	5	1	0	3	2	0	0	0	0	missing	30	1	1	1	1	0	5	0	5	0	5	5	5	5	5	5	5	0	5	0
60	1	5	1	0	missing	missing	0	1	1	0	1	8	11	1	1	1	0	5	0	5	0	5	5	5	5	5	5	5	0	5	5
69	1	3	1	0	1	0	0	0	0	1	0	6	1	1	missing	1	0	5	0	5	0	5	5	5	5	5	5	5	0	5	5
30	1	5	2	0	3	0	0	0	0	0	0	5	1	2	1	1	0	5	0	5	0	5	5	5	5	5	5	5	0	5	0
25	1	5	3	0	1	0	missing	0	0	0	0	38	1	1	1	1	0	5	0	5	0	5	5	5	5	5	5	5	0	5	5
60	2	3	1	1	7	2	0	0	0	1	0	19	1	1	0	1	5	5	5	5	0	5	0	5	5	5	0	5	0	0	5
39	1	5	1	0	2	0	0	0	0	missing	0	19	1	2	0	1	0	5	0	5	0	5	5	5	5	5	5	5	0	5	0
38	2	2	2	0	4	2	0	1	0	1	missing	14	1	4	0	missing	5	5	5	5	5	5	5	5	1	5	1	5	5	0	5
62	1	5	1	0	3	0	0	0	0	0	0	22	1	2	1	1	0	5	5	5	0	5	0	5	5	5	0	5	0	0	5
65	1	3	2	1	4	2	0	0	1	1	0	25	1	1	0	1	0	5	0	5	0	5	5	5	5	5	5	5	0	5	0
54	1	5	3	1	2	0	1	0	0	0	0	28	1	1	1	1	0	5	0	5	0	5	5	5	5	5	5	5	0	5	5
35	1	5	3	0	2	0	0	1	0	0	0	8	1	1	0	1	0	5	0	5	0	5	5	5	5	5	5	5	0	5	0
29	1	5	3	1	3	1	0	0	0	1	0	8	1	1	0	1	0	0	0	0	0	5	5	0	5	0	5	0	0	5	0
41	1	5	1	0	missing	missing	1	0	0	missing	0	18	1	1	0	1	5	5	0	5	0	5	5	5	5	5	5	5	0	5	0
25	1	5	missing	0	4	2	1	0	1	0	0	33	1	1	1	1	0	5	0	5	0	5	5	5	5	5	5	5	0	5	5
39	2	5	1	missing	4	2	0	0	0	0	0	1	1	1	0	1	1	5	5	5	1	5	1	5	5	5	0	5	1	0	5
53	1	5	2	1	1	0	1	0	0	0	0	19	1	1	0	0	5	5	0	5	0	5	5	5	5	5	5	5	0	5	5
33	1	5	2	1	3	2	1	0	0	0	0	3	3	1	0	0	5	5	0	5	0	5	5	5	0	5	0	5	0	0	0
49	1	2	2	0	1	missing	0	0	0	0	0	36	1	4	0	1	0	5	5	5	0	5	0	5	5	5	5	5	0	5	5
31	1	2	4	1	2	0	0	1	0	1	0	39	1	1	0	0	5	5	1	5	1	5	5	5	0	5	0	5	1	0	5
59	1	5	3	0	1	0	0	1	0	0	0	35	1	1	0	1	0	5	0	5	0	5	5	5	5	5	5	5	0	5	0
38	2	5	3	1	3	2	0	1	0	0	0	4	1	2	1	1	0	5	0	5	0	5	5	5	5	5	5	5	0	5	5
26	2	5	2	1	2	0	0	1	0	missing	0	25	1	1	0	1	0	5	5	5	0	5	0	5	5	5	0	5	0	0	5
51	2	5	2	1	2	0	0	0	0	0	0	19	1	1	1	1	0	5	5	5	0	5	0	5	5	5	5	5	0	5	5
0	2	5	5	missing	4	1	1	0	0	0	0	39	4	6	0	1	0	5	5	5	0	5	0	5	5	5	5	5	0	5	5
55	1	5	2	missing	1	0	0	1	0	0	0	31	1	2	1	1	0	5	0	5	0	5	5	5	5	5	5	5	0	5	0
44	1	5	3	1	0	0	0	1	0	0	0	8	1	1	0	0	5	5	1	5	1	5	5	5	0	5	0	5	0	0	1
	1	missing	missing	missing	missing	missing	missing	missing	missing	missing	missing	18	missing	missing	missing	missing	5	5	5	5	0	5	0	5	5	5	0	5	0	0	5
	1	missing	missing	missing	missing	missing	missing	missing	missing	missing	missing	8	missing	missing	0	missing	5	5	1	5	1	5	5	5	0	5	0	5	0	0	5
	2	missing	missing	missing	missing	missing	missing	missing	missing	missing	missing	8	missing	missing	0	missing	5	5	1	5	1	5	5	5	5	5	5	5	0	5	5
	2	missing	missing	missing	missing	missing	missing	missing	missing	missing	missing	7	missing	missing	0	missing	5	5	1	5	1	5	5	5	0	5	0	5	0	0	5
54	2	5	1	1	2	0	0	0	0	0	0	38	1	1	0	1	0	5	0	5	0	5	5	5	5	5	5	5	0	5	5
30	2	5	2	1	5	2	0	1	0	0	0	28	1	4	0	0	5	5	1	5	1	5	5	5	0	5	0	5	0	0	5
43	2	1	3	1	3	2	0	0	0	1	missing	9	1	2	missing	0	5	5	1	5	1	5	5	5	0	5	0	5	0	0	0
47	2	1	3	1	2	1	0	1	0	1	0	8	1	1	1	1	0	5	0	5	0	5	5	5	5	5	5	5	0	5	5
60	1	5	2	0	missing	missing	0	1	0	0	0	8	1	1	1	1	0	5	1	5	0	5	5	5	5	5	5	5	0	5	5
60	1	5	3	0	1	0	0	0	1	0	0	8	1	2	0	1	1	5	1	5	1	5	5	5	0	5	0	5	0	0	5
46	2	5	1	missing	3	0	0	0	0	0	0	16	1	1	1	1	0	5	0	5	0	5	5	5	5	5	5	5	0	5	5
37	1	5	2	1	0	0	0	0	0	0	1	6	1	1	1	1	0	5	0	5	0	5	5	5	5	5	5	5	0	5	0
46	2	5	1	1	2	missing	0	0	0	0	0	21	1	2	missing	1	1	5	1	5	1	5	5	5	0	5	0	5	1	0	1
54	1	5	2	0	1	0	0	0	0	0	0	5	1	1	0	1	0	5	5	5	0	5	0	5	5	5	5	5	0	5	5
68	2	2	2	1	1	missing	0	0	0	1	0	37	10	1	0	0	5	5	5	5	0	5	0	5	5	5	0	5	0	0	5
48	1	5	missing	missing	missing	missing	1	1	0	0	0	8	11	1	0	1	1	5	5	5	1	5	1	5	5	5	0	5	1	0	5
23	2	5	1	1	4	2	0	0	0	0	0	1	1	1	0	1	0	5	5	5	0	5	0	5	5	5	0	5	0	0	5
49	1	5	2	0	missing	missing	0	1	1	0	0	8	1	3	1	missing	5	5	5	5	0	5	0	5	5	5	0	5	0	0	5
46	1	5	1	missing	2	0	1	0	0	0	0	16	1	1	0	1	0	5	0	5	0	5	5	5	5	5	5	5	0	5	5
32	1	5	1	0	missing	missing	0	1	0	0	1	8	1	2	0	1	1	5	5	5	1	5	0	5	5	5	0	5	1	0	5
44	1	5	2	missing	0	0	missing	0	0	0	0	38	1	3	1	1	1	5	1	5	1	5	5	5	0	5	0	5	0	0	5
48	1	1	2	1	5	3	0	0	0	1	0	23	1	1	0	0	5	5	5	5	5	5	5	5	5	5	5	5	5	5	5
30	1	2	2	missing	2	0	0	0	0	missing	0	23	1	1	0	1	0	5	5	5	0	5	0	5	5	5	0	5	0	0	5
30	2	2	2	0	3	2	1	0	0	1	0	9	1	2	0	1	1	5	1	5	1	5	5	0	0	0	0	5	1	5	5
33	2	1	4	1	2	1	0	1	0	1	0	8	1	2	0	0	5	5	1	5	1	5	5	5	0	5	0	5	0	0	5
48	2	5	1	0	1	missing	0	1	0	0	1	8	1	1	missing	1	1	5	1	5	1	5	5	5	1	5	1	5	1	0	5
60	1	2	2	missing	2	0	0	1	0	0	0	8	1	1	0	missing	5	5	1	5	1	5	5	5	1	5	1	5	0	0	5
31	2	2	5	0	1	0	0	0	0	1	0	9	1	1	0	0	5	5	5	5	1	5	0	5	5	5	0	5	0	0	5
	2	missing	missing	missing	missing	missing	missing	missing	missing	missing	missing	28	missing	missing	0	missing	5	5	1	5	1	5	5	0	0	0	0	5	0	0	5
45	1	5	1	0	0	0	0	1	0	0	1	35	1	2	0	1	0	0	5	0	0	5	0	5	5	5	0	0	0	0	5
43	2	5	2	1	4	2	0	1	0	0	0	8	1	2	0	1	0	5	5	5	1	5	0	5	5	5	0	5	0	0	5
27	1	5	3	1	2	0	0	1	0	0	0	8	1	1	0	0	5	5	5	5	0	5	0	5	5	5	0	5	0	0	5
24	2	5	2	1	3	2	0	0	0	0	0	2	1	1	1	1	1	5	5	5	1	5	1	5	5	5	0	5	1	0	5
41	2	5	1	0	2	0	0	0	0	missing	0	16	1	1	1	1	0	0	5	0	0	5	0	0	5	0	5	0	0	5	5
37	2	5	1	0	2	0	0	1	0	missing	0	16	1	1	0	0	5	0	5	0	5	5	5	0	5	0	5	0	5	5	5
15	1	5	1	0	7	2	0	0	0	missing	0	16	1	1	1	1	0	5	5	5	0	5	0	5	5	5	0	5	0	0	5
44	1	1	1	0	0	0	0	0	0	1	0	10	1	1	1	1	0	5	0	5	0	5	5	5	5	5	5	5	0	5	5
46	1	2	1	missing	5	3	0	0	0	1	0	9	1	1	1	1	0	5	0	5	0	5	5	5	5	5	5	5	0	5	0
45	1	5	3	0	0	0	1	0	0	0	0	9	1	1	0	1	0	0	5	0	5	5	5	5	5	5	5	0	5	5	5
41	1	5	2	1	3	2	0	1	0	0	0	9	1	1	1	1	1	5	5	5	1	5	0	5	5	5	0	5	1	0	5
66	1	3	2	missing	1	0	0	0	0	1	0	9	1	1	0	1	0	5	5	5	0	5	0	5	5	5	5	5	0	5	5
67	1	1	1	1	2	0	0	0	0	1	0	1	1	1	0	0	5	5	5	5	5	5	5	5	5	5	5	5	5	5	5
36	1	5	1	0	8	5	0	0	0	0	0	30	1	1	1	1	0	5	5	5	0	5	0	5	5	5	0	5	0	0	5
58	1	5	2	0	0	0	0	0	0	0	0	22	1	3	1	missing	5	5	5	5	1	5	0	5	5	5	0	5	1	0	5
56	1	5	3	missing	2	missing	1	0	1	0	0	8	1	1	1	1	0	5	5	5	0	5	0	5	5	5	5	5	0	5	5
68	1	3	1	1	1	0	0	1	1	1	0	8	1	1	1	1	1	5	5	5	1	5	0	5	5	5	1	5	1	0	5
61	1	5	1	missing	3	1	0	0	0	0	0	40	1	2	1	1	5	5	5	5	0	5	0	5	5	5	5	5	0	5	5
44	1	5	2	1	1	0	0	0	0	0	0	5	1	4	1	missing	5	5	5	5	0	5	0	5	5	5	5	5	0	5	5
25	2	1	2	1	2	2	0	1	0	1	0	31	1	1	1	0	5	5	5	5	1	5	0	0	5	0	0	5	1	0	5
39	2	2	2	1	missing	missing	0	1	0	missing	0	25	1	4	0	0	5	0	0	0	0	5	5	5	5	5	5	0	0	5	5
53	1	5	3	0	3	0	1	0	0	missing	0	10	1	1	1	1	0	5	5	5	0	5	0	5	5	5	5	5	0	5	5
42	1	5	2	0	1	0	0	1	0	0	0	8	1	4	0	missing	5	5	5	5	5	5	5	0	5	0	5	5	5	5	5
34	1	5	1	0	4	3	1	0	1	0	0	1	1	3	0	missing	5	5	5	5	1	5	0	5	5	5	0	5	1	0	5
25	1	5	2	1	6	2	1	1	0	0	0	29	1	1	1	1	0	5	5	5	0	5	0	5	5	5	5	5	0	5	5
55	1	1	2	1	2	1	0	0	0	1	0	2	1	2	1	1	1	5	5	5	1	5	0	5	5	5	0	5	1	0	5
31	2	5	2	1	3	1	1	1	0	0	0	8	1	4	0	0	5	5	5	5	0	5	0	5	5	5	0	5	0	0	5
69	1	3	1	1	1	0	0	0	0	1	0	19	1	2	1	1	0	5	0	5	0	5	5	5	5	5	5	5	0	5	5
33	1	5	2	0	0	0	1	0	0	0	0	11	3	1	0	0	5	5	5	5	0	5	0	5	5	5	5	5	0	5	5
24	1	1	3	1	2	0	0	1	0	1	0	8	1	1	0	missing	5	5	5	5	0	5	0	5	5	5	0	5	0	0	5
	2	missing	missing	missing	missing	missing	missing	missing	missing	missing	missing	14	missing	missing	missing	missing	5	5	5	5	0	5	0	5	5	5	5	5	0	5	5
53	1	2	2	1	3	0	0	1	0	1	0	8	1	1	missing	0	5	5	0	5	0	5	5	5	5	5	5	5	0	5	0
35	1	5	4	1	0	0	1	1	0	0	missing	19	1	3	1	1	0	5	0	5	0	5	5	5	5	5	5	5	0	5	5
48	1	1	2	1	2	1	0	0	0	1	0	1	3	1	0	1	0	5	5	5	0	5	0	5	5	5	5	5	0	5	5
58	1	5	2	missing	4	0	0	0	0	0	0	9	1	1	0	1	0	1	5	0	1	5	5	5	5	5	0	0	0	0	5
50	1	2	1	0	0	missing	0	0	0	1	0	9	1	2	0	0	5	5	5	5	0	5	0	5	5	5	0	5	0	0	5
42	2	5	2	0	2	0	0	0	0	0	0	9	1	2	0	1	1	5	5	5	1	5	0	5	5	5	0	5	1	0	5
34	1	1	2	1	3	2	0	1	0	1	missing	8	1	2	0	1	1	1	5	1	1	5	0	0	5	0	0	0	1	0	5
15	1	4	2	1	3	1	0	0	0	0	0	25	1	1	missing	missing	5	5	5	5	0	5	0	5	5	5	0	5	0	0	5
36	1	5	3	1	1	missing	0	1	0	0	0	8	1	1	1	1	0	5	0	5	0	5	5	5	5	5	5	5	0	5	5
72	1	3	1	0	4	2	0	1	0	1	0	8	1	1	1	1	0	5	0	5	0	5	5	5	5	5	5	5	0	5	0
50	2	1	2	missing	2	missing	0	0	0	1	0	38	1	2	1	1	1	5	1	5	1	5	5	5	0	5	0	5	0	0	0
31	1	5	2	1	1	0	0	0	missing	0	0	19	1	1	1	1	0	0	5	0	5	5	5	5	5	5	5	0	5	5	5
79	1	3	4	1	5	1	0	1	0	1	0	8	11	1	1	1	0	5	0	5	0	5	5	5	5	5	5	5	0	5	0
65	1	1	3	1	2	missing	0	1	0	1	missing	8	1	1	1	1	1	5	0	5	0	5	5	5	0	5	0	5	0	0	5
	2	missing	missing	missing	missing	missing	missing	missing	missing	missing	missing	7	missing	missing	missing	missing	5	5	5	5	0	5	0	5	5	5	0	5	0	0	5
41	2	5	2	0	3	missing	0	0	0	0	0	17	1	1	1	1	0	5	0	5	0	5	5	5	5	5	5	5	0	5	0
26	2	5	2	1	7	3	0	1	0	missing	0	8	1	1	missing	0	5	5	1	5	1	5	5	5	0	5	0	5	0	0	5
59	1	5	2	0	3	1	0	0	0	0	0	17	1	2	0	1	0	5	0	5	0	5	5	5	5	5	5	5	0	5	0
31	1	5	2	1	4	2	0	0	0	missing	0	25	1	1	1	1	0	5	0	5	0	5	5	5	5	5	5	5	0	5	0
56	1	5	1	0	2	0	0	1	0	0	0	18	1	4	1	1	1	5	5	5	5	5	5	5	5	5	1	5	5	0	5
62	1	5	1	0	12	0	0	1	0	0	0	7	1	1	1	1	5	5	0	5	0	5	5	5	5	5	5	5	0	5	5
53	1	1	2	1	5	1	0	0	missing	1	0	25	1	1	1	1	0	5	0	5	0	5	5	5	5	5	5	5	0	5	5
33	2	5	2	missing	5	3	0	1	0	0	missing	31	1	1	0	0	5	1	5	1	5	5	5	0	5	0	5	1	5	5	5
28	1	5	2	missing	1	0	0	1	0	1	0	31	1	2	0	missing	5	5	5	5	1	5	0	5	5	5	1	5	1	0	5
38	1	5	2	0	missing	missing	0	1	1	0	missing	8	1	3	1	1	0	5	1	5	0	5	5	5	5	5	5	5	0	5	5
23	1	5	1	1	2	0	0	0	1	0	missing	2	1	1	0	0	5	5	0	5	0	5	5	5	5	5	5	5	0	5	0
32	1	5	2	1	2	missing	0	1	0	0	0	31	1	1	missing	1	1	5	1	5	1	5	5	5	0	5	0	5	0	0	5
46	1	5	1	missing	7	2	0	0	0	0	missing	21	1	1	1	1	0	5	1	5	0	5	5	5	0	5	0	5	0	0	0
66	1	3	2	1	1	0	1	0	0	1	0	5	1	1	1	1	0	5	0	5	0	5	5	5	5	5	5	5	0	5	5
17	1	4	3	1	3	0	0	0	0	0	0	28	1	1	0	0	5	5	0	5	0	5	5	5	5	5	5	5	0	5	0
64	1	2	1	0	0	0	0	1	0	1	0	30	1	3	0	1	0	5	0	5	0	5	5	5	5	5	5	5	0	5	5
23	2	1	4	1	0	0	0	1	0	1	0	8	1	1	1	1	0	5	0	5	0	5	5	5	5	5	5	5	0	5	5
29	2	5	1	0	2	0	0	0	1	0	0	8	1	3	0	1	0	5	0	5	0	5	5	5	5	5	5	5	0	5	5
19	1	1	1	1	3	1	0	0	0	1	0	9	1	1	0	0	5	5	0	5	0	5	5	5	5	5	5	5	0	5	0
43	1	1	3	1	1	1	0	1	0	1	0	8	1	1	0	1	0	5	0	5	0	5	5	5	5	5	5	5	0	5	0
26	2	5	2	missing	1	0	1	1	1	0	0	1	1	1	0	1	0	5	0	5	0	5	5	5	5	5	5	5	0	5	5
38	2	5	1	0	1	0	0	0	1	0	0	18	1	1	0	1	0	5	0	5	0	5	5	5	5	5	5	5	0	5	5
41	1	1	1	1	15	2	0	0	0	1	0	7	1	1	0	0	5	5	0	5	0	5	5	5	5	5	5	5	0	5	0
39	2	5	2	0	2	0	1	1	0	0	0	9	1	1	1	1	0	5	0	5	0	5	5	5	5	5	5	5	0	5	5
38	2	2	1	1	3	0	0	1	0	1	missing	16	1	1	0	0	5	5	0	5	0	5	5	5	5	5	5	5	0	5	0
	2	missing	missing	missing	missing	missing	missing	missing	missing	missing	missing	17	missing	missing	0	missing	5	5	5	5	1	5	1	5	5	5	0	5	1	0	5
42	1	5	1	0	2	0	0	0	0	0	0	34	1	1	0	1	1	5	5	5	5	5	5	5	5	5	5	5	5	5	5
37	1	2	2	0	5	1	0	0	0	1	0	5	1	1	0	1	0	5	0	5	0	5	5	5	5	5	5	5	0	5	0
48	1	5	2	0	0	0	0	1	0	0	0	4	1	1	1	1	0	5	0	5	0	5	5	5	5	5	5	5	0	5	0
55	1	5	1	1	1	0	0	0	1	0	0	2	1	1	1	1	0	5	5	5	0	5	0	5	5	5	5	5	0	5	5
30	1	5	2	0	1	0	0	0	missing	missing	0	26	1	1	0	1	0	5	0	5	0	5	5	5	5	5	5	5	0	5	0
43	1	5	2	missing	3	0	1	0	0	missing	0	9	1	3	0	1	0	5	5	5	0	5	0	5	5	5	5	5	0	5	5
37	2	1	2	1	3	2	0	0	0	1	0	23	2	1	missing	0	5	5	0	5	0	5	5	5	5	5	5	5	0	5	0
34	1	5	1	0	0	0	0	0	0	0	0	10	1	1	1	1	0	5	1	5	0	5	5	5	0	5	0	5	0	0	5
34	2	2	3	1	5	2	missing	1	0	1	0	8	1	4	0	1	1	5	1	5	1	5	5	5	0	5	0	5	0	0	1
	1	missing	missing	missing	missing	missing	missing	missing	missing	missing	missing	8	missing	missing	0	missing	5	5	5	5	0	5	5	5	5	5	0	5	0	0	5
45	2	5	2	missing	1	0	0	0	0	0	0	9	1	1	0	0	5	5	1	5	1	5	5	5	0	5	0	5	0	0	5
45	2	5	1	0	0	0	0	1	0	0	0	8	1	1	0	1	0	5	0	5	0	5	5	5	5	5	5	5	0	5	5
46	1	1	3	1	2	1	0	1	0	1	0	8	1	1	1	1	1	5	5	5	5	5	5	0	0	0	0	5	5	5	5
46	2	5	3	1	1	0	0	0	0	0	0	13	1	1	0	1	0	5	0	5	0	5	5	5	5	5	5	5	0	5	5
57	1	1	4	1	1	missing	0	1	0	1	0	8	3	1	0	1	0	5	0	5	0	5	5	5	5	5	5	5	0	5	5
39	1	5	2	missing	3	2	0	0	0	0	1	26	1	1	0	1	1	5	1	5	1	5	5	5	0	5	0	5	0	0	0
43	1	5	1	1	1	0	0	0	1	0	0	2	1	4	1	missing	5	5	1	5	0	5	5	0	5	0	5	5	0	5	0
36	1	5	2	0	1	0	1	0	0	0	0	6	1	1	0	1	0	5	5	5	0	5	0	5	5	5	5	5	0	5	5
39	1	5	3	1	2	2	0	0	0	0	0	9	1	1	1	1	1	5	1	5	1	5	5	5	0	5	0	5	1	0	0
26	1	1	2	1	3	1	0	1	0	1	missing	8	1	1	0	0	5	5	0	5	0	5	5	5	5	5	5	5	0	5	5
15	1	4	1	1	1	missing	0	0	0	0	0	9	1	1	0	0	5	5	0	5	0	5	5	5	5	5	5	5	0	5	0
45	1	5	1	0	11	4	0	0	1	missing	0	18	1	1	1	1	1	5	1	5	1	5	5	5	0	5	0	5	0	0	0
68	1	3	2	0	0	0	0	0	0	1	0	9	1	1	1	1	0	5	0	5	0	5	5	5	5	5	5	5	0	5	0
55	1	5	1	1	2	missing	1	0	missing	0	0	9	1	1	0	1	0	5	0	5	0	5	5	5	5	5	5	5	0	5	5
37	1	5	1	0	4	3	0	0	0	0	0	6	1	1	0	1	0	5	1	5	0	5	5	5	0	5	0	5	0	0	0
36	1	5	1	0	1	missing	0	1	missing	0	0	8	1	1	1	1	0	5	5	5	0	5	0	5	5	5	5	5	0	5	5
41	1	5	2	1	4	2	1	0	0	missing	0	4	1	1	1	1	5	5	0	5	0	5	5	5	5	5	5	5	0	5	0
52	2	5	2	0	1	0	0	0	0	0	0	22	1	1	0	1	0	5	5	5	0	5	0	5	5	5	5	5	0	5	5
50	1	5	1	0	5	0	0	0	0	0	0	19	1	2	1	1	1	5	5	5	5	5	5	1	5	0	5	5	5	5	5
47	1	2	1	0	1	0	0	0	0	1	0	19	1	2	1	1	0	5	5	5	0	5	0	5	5	5	0	5	0	0	5
40	1	5	1	missing	missing	missing	1	0	1	0	1	41	1	3	0	1	1	5	5	5	1	5	1	5	5	5	1	5	1	1	5
59	1	1	2	missing	2	1	0	1	1	1	0	31	11	1	1	1	0	5	5	5	0	5	0	5	5	5	5	5	0	5	5
36	1	2	3	1	5	4	0	0	0	1	0	4	13	1	0	0	5	5	5	5	1	5	0	5	5	5	0	5	1	0	5
28	1	5	1	0	8	7	0	0	0	0	0	18	1	1	1	1	0	5	0	5	0	5	5	5	5	5	5	5	0	5	0
14	1	4	1	0	3	0	0	0	0	0	0	1	1	1	0	1	0	5	5	5	0	5	0	5	5	5	5	5	0	5	5
83	2	3	1	1	0	0	0	1	0	1	0	8	1	1	1	1	0	5	0	5	0	5	5	5	5	5	5	5	0	5	5
41	1	5	2	1	7	6	0	0	0	0	0	18	1	1	0	0	5	5	0	5	0	5	5	5	5	5	5	5	0	5	0
42	1	2	2	0	1	0	0	0	0	1	1	11	1	3	1	missing	5	5	5	5	1	5	1	5	5	5	1	5	1	0	5
49	1	5	2	0	5	2	0	1	1	0	0	8	1	1	0	1	0	5	0	5	0	5	5	5	5	5	5	5	0	5	5
26	1	5	2	missing	1	missing	1	1	0	0	0	8	1	1	1	1	0	5	5	5	0	5	0	5	5	5	5	5	0	5	5
16	1	4	1	1	4	2	0	1	0	0	missing	32	1	1	0	1	1	5	1	5	1	5	5	5	0	5	0	5	0	0	5
36	1	5	1	1	2	1	1	1	1	0	0	8	1	1	0	1	0	5	0	5	0	5	5	5	5	5	5	5	0	5	5
16	2	4	1	missing	4	2	0	1	0	0	missing	32	1	1	0	1	1	5	1	5	1	5	5	5	0	5	0	5	0	0	5
57	1	5	1	0	0	0	0	0	missing	missing	0	26	1	1	1	1	0	0	0	0	0	5	5	5	5	5	5	0	0	5	5
58	1	5	4	missing	missing	missing	0	1	1	0	missing	8	1	2	0	1	0	5	5	5	0	5	0	5	5	5	5	5	0	5	5
43	1	5	2	1	3	0	0	0	0	0	missing	33	1	3	0	1	1	5	5	5	1	5	1	5	5	5	0	5	1	0	5
27	1	5	2	1	7	3	missing	0	0	0	0	9	1	1	1	1	0	0	5	0	5	5	5	5	5	5	5	0	5	5	5
50	1	2	3	1	1	0	0	1	1	0	0	42	1	2	0	0	5	5	1	5	1	5	5	5	5	5	5	5	1	5	5
53	1	2	2	1	1	0	0	0	0	1	0	22	10	1	0	1	0	5	5	5	1	5	0	5	5	5	0	5	0	0	5
45	2	5	2	0	1	0	0	0	0	0	0	13	1	1	0	1	0	5	0	5	0	5	5	5	5	5	5	5	0	5	5
31	2	5	1	1	4	3	1	0	0	missing	0	19	1	1	1	1	0	5	5	5	0	5	0	5	5	5	0	5	0	0	5
54	1	5	1	missing	0	0	0	1	0	0	0	30	1	1	1	1	0	5	0	5	0	5	5	5	5	5	5	5	0	5	0
32	2	5	2	0	6	3	0	1	0	0	0	8	1	1	1	1	1	5	5	5	1	5	1	5	5	5	0	5	1	0	5
32	2	5	2	0	3	0	0	0	0	0	0	19	1	1	1	1	0	5	0	5	0	5	5	5	5	5	5	5	0	5	5
60	2	3	1	0	9	0	1	0	0	1	0	15	1	2	0	0	5	5	5	5	5	5	5	5	5	5	5	5	5	5	5
35	2	5	2	1	3	1	0	0	0	0	0	16	11	1	1	1	1	5	5	5	0	5	0	5	5	5	5	5	0	5	5
31	2	1	4	1	4	2	0	1	0	1	0	8	1	1	1	1	0	5	0	5	0	5	5	5	5	5	5	5	0	5	5
57	1	2	1	1	2	0	0	0	0	1	0	26	1	2	missing	1	5	5	0	5	0	5	5	5	5	5	5	5	0	5	5
41	1	5	3	0	6	3	1	1	0	missing	0	39	1	1	0	1	1	5	5	5	1	5	1	5	5	5	0	5	1	0	5
46	1	5	2	0	missing	missing	0	1	1	0	1	8	1	1	1	1	1	5	5	5	1	5	1	1	5	1	1	5	1	0	5
57	1	5	1	0	2	0	0	0	1	0	0	1	1	2	0	1	1	5	1	5	1	5	5	1	1	1	1	5	1	0	5
33	1	5	1	0	2	0	0	0	0	0	0	9	1	2	1	1	0	5	0	5	0	5	5	5	5	5	5	5	0	5	0
30	1	5	3	1	2	0	1	0	0	0	0	23	1	1	1	1	0	5	5	5	0	5	0	5	5	5	0	5	0	0	5
	2	missing	missing	missing	missing	missing	missing	missing	missing	missing	missing	19	missing	missing	missing	missing	5	5	5	5	0	5	0	5	5	5	5	5	0	5	5
58	1	5	2	1	0	0	0	0	0	missing	0	16	1	3	missing	missing	5	5	1	5	1	5	5	5	1	5	1	5	1	0	5
52	1	2	1	1	4	1	0	0	missing	1	0	1	1	1	1	1	0	5	5	5	0	5	0	5	5	5	5	5	0	5	5
35	2	1	4	1	2	1	0	1	0	1	0	8	1	1	0	0	5	5	1	5	1	5	5	5	0	5	0	5	0	0	5
54	1	5	1	0	0	missing	0	0	0	0	0	9	1	1	1	1	0	5	0	5	0	5	5	5	5	5	5	5	0	5	5
17	2	4	1	1	4	1	0	0	0	0	0	7	1	1	1	1	1	5	5	5	1	5	1	5	5	5	1	5	1	0	5
18	1	1	3	1	3	1	0	0	0	1	0	21	1	1	0	1	0	5	0	5	0	5	5	5	5	5	5	5	0	5	5
43	1	1	3	1	3	1	0	1	0	1	0	11	1	2	1	1	0	1	5	0	1	5	0	5	5	5	5	0	0	5	5
3	1	5	5	1	3	1	0	0	0	0	0	1	4	1	0	missing	5	5	5	5	5	5	5	5	5	5	5	5	5	5	5
53	1	5	2	0	3	1	0	0	0	0	0	5	1	4	1	0	5	5	5	5	0	5	0	5	5	5	0	5	0	0	5
34	1	1	3	1	3	1	0	1	0	1	0	8	1	1	missing	1	0	0	5	0	5	5	5	5	5	5	5	0	5	5	5
46	1	5	1	1	2	0	0	0	0	0	0	12	1	1	1	1	0	5	5	5	1	5	0	5	5	5	5	5	0	5	5
54	1	5	2	0	0	0	0	0	0	0	0	10	1	2	0	1	1	5	1	5	1	5	5	5	0	5	0	5	1	0	5
28	2	1	4	1	3	1	0	0	0	1	0	1	1	1	1	1	1	1	1	1	1	5	5	1	1	1	1	1	1	0	5
47	1	5	2	0	0	0	missing	0	0	0	0	17	1	1	1	1	5	5	0	5	0	5	5	5	5	5	5	5	0	5	5
38	1	5	1	0	1	0	1	0	0	0	0	16	1	4	1	missing	5	5	5	5	0	5	0	5	5	5	5	5	0	5	5
66	1	3	2	missing	2	missing	0	0	0	1	0	34	1	1	0	1	0	5	0	5	0	5	5	5	5	5	5	5	0	5	5
56	1	1	2	0	0	0	0	0	0	1	0	1	1	1	1	1	1	5	5	5	1	5	1	5	5	5	0	5	1	0	5
33	1	5	3	0	2	0	1	1	1	0	missing	39	1	2	0	1	0	5	1	5	0	5	5	5	5	5	5	5	0	5	5
39	1	1	4	1	3	2	0	1	0	1	0	5	1	1	0	1	0	5	0	5	0	5	5	5	5	5	5	5	0	5	5
64	1	3	2	1	2	1	0	1	0	1	0	33	1	1	0	0	5	0	5	0	0	5	0	0	5	0	5	0	0	5	5
48	1	3	2	1	3	0	0	1	0	1	0	8	1	2	1	1	0	5	5	5	0	5	0	5	5	5	0	5	0	0	5
56	1	1	1	1	0	missing	0	1	0	1	0	36	1	2	0	1	1	5	5	5	1	5	0	5	5	5	0	5	1	0	5
33	1	5	2	1	3	2	0	0	0	0	0	6	1	1	1	1	0	0	5	0	0	5	0	5	5	5	0	0	0	0	5
66	1	3	2	0	4	0	0	0	0	missing	0	4	1	1	1	1	0	5	0	5	0	5	5	5	5	5	5	5	0	5	0
19	2	4	2	missing	3	0	0	1	1	1	0	8	1	1	1	1	0	5	0	5	0	5	5	5	5	5	5	5	0	5	5
38	1	5	2	0	1	missing	0	0	0	0	0	17	1	1	0	1	0	5	0	5	0	5	5	5	5	5	5	5	0	5	0
57	1	5	1	1	2	1	0	0	0	0	missing	1	1	1	0	1	5	5	0	5	0	5	5	5	0	5	0	5	0	0	0
25	1	5	2	1	missing	missing	1	0	0	0	0	18	1	1	1	1	0	5	0	5	0	5	5	5	5	5	5	5	0	5	0
34	1	5	1	0	0	0	0	0	1	0	1	6	1	3	1	1	1	5	5	5	5	5	5	5	1	5	0	5	5	0	5
59	1	2	2	0	2	0	0	1	missing	1	0	8	1	1	1	1	0	5	5	5	0	5	0	5	5	5	5	5	0	5	5
16	1	4	1	0	2	0	0	1	0	0	0	31	1	1	0	1	0	5	0	5	0	5	5	5	5	5	5	5	0	5	5
26	2	4	4	1	4	2	0	1	0	0	0	31	1	1	0	1	0	5	0	5	0	5	5	5	5	5	5	5	0	5	5
41	1	5	2	0	0	0	0	0	1	0	0	9	1	1	1	1	0	5	0	5	0	5	5	5	5	5	5	5	0	5	0
58	1	5	2	1	1	0	0	0	0	0	0	6	1	2	0	1	0	5	0	5	0	5	5	5	5	5	5	5	0	5	0
62	1	3	1	missing	1	missing	0	0	0	1	0	9	1	2	0	1	5	5	0	5	0	5	5	5	5	5	5	5	0	5	5
	2	missing	missing	missing	missing	missing	missing	missing	missing	missing	missing	8	missing	missing	0	missing	5	5	0	5	0	5	5	5	5	5	5	5	0	5	5
21	2	5	2	1	2	1	0	0	0	0	0	9	1	1	0	0	5	1	5	1	5	5	5	0	5	0	5	1	5	5	5
41	1	2	1	0	0	0	0	0	0	1	0	19	1	2	0	1	1	5	1	5	1	5	5	5	0	5	0	5	0	0	0
42	1	5	1	0	2	0	0	0	0	0	0	18	1	2	0	1	1	1	5	1	5	5	5	0	5	0	5	1	5	5	5
47	1	2	3	0	3	0	0	0	0	missing	0	18	1	4	missing	missing	5	5	5	5	5	5	5	1	5	1	5	5	5	5	5
51	1	5	2	1	1	0	0	1	0	0	0	40	1	1	1	1	5	5	0	5	0	5	5	5	5	5	5	5	0	5	0
47	1	1	3	1	1	0	0	1	0	1	0	8	1	1	1	1	5	5	0	5	0	5	5	5	5	5	5	5	0	5	0
33	1	5	3	1	3	2	1	0	0	0	0	28	1	1	1	1	0	5	0	5	0	5	5	5	5	5	5	5	0	5	0
57	1	5	3	1	1	0	0	0	0	0	0	27	1	1	0	0	5	5	0	5	0	5	5	5	5	5	5	5	0	5	0
58	1	5	5	0	1	0	0	0	1	0	0	23	11	1	0	0	5	5	0	5	0	5	5	5	5	5	5	5	0	5	5
52	2	1	3	1	2	1	0	0	0	1	missing	1	1	2	0	1	5	5	1	5	1	5	5	5	1	5	1	5	0	0	1
50	1	5	3	1	1	0	0	0	0	0	1	6	1	1	0	1	0	5	0	5	0	5	5	5	5	5	5	5	0	5	0
37	1	5	1	0	missing	missing	0	1	1	0	missing	8	1	2	1	1	1	5	1	5	1	5	5	5	0	5	0	5	0	0	5
65	1	3	3	0	missing	missing	0	1	0	1	0	8	1	1	1	1	0	5	0	5	0	5	5	5	5	5	5	5	0	5	5
51	1	5	2	0	1	0	0	0	0	0	0	5	1	1	1	1	0	5	0	5	0	5	5	5	5	5	5	5	0	5	5
64	2	3	1	1	0	0	0	0	0	1	0	6	1	1	0	1	1	5	5	5	1	5	0	5	5	5	0	5	0	0	5
59	1	1	2	1	1	0	0	1	0	0	0	6	1	2	1	1	0	5	0	5	0	5	5	5	5	5	5	5	0	5	0
44	1	5	1	0	12	1	0	0	0	0	0	7	1	1	1	1	0	5	0	5	0	5	5	5	5	5	5	5	0	5	0
52	1	5	3	0	0	0	0	1	1	0	0	8	1	1	0	1	0	5	1	5	0	5	5	5	0	5	0	5	0	0	0
58	1	1	2	0	6	2	0	0	0	1	0	21	1	1	missing	1	0	5	0	5	0	5	5	5	5	5	5	5	0	5	0
53	1	5	1	0	0	0	0	1	1	0	1	8	1	2	1	1	1	5	1	5	1	5	5	5	0	5	0	5	0	0	5
73	1	3	1	1	2	0	0	1	0	1	0	8	1	1	1	1	5	5	1	5	1	5	5	5	1	5	1	5	0	0	0
65	1	3	2	1	3	2	0	0	0	1	0	11	1	2	1	1	5	5	5	5	5	5	5	5	5	5	5	5	5	5	5
60	1	1	1	1	1	missing	0	0	0	1	0	9	1	1	0	1	0	5	0	5	0	5	5	5	5	5	5	5	0	5	0
62	1	2	2	0	2	missing	0	0	0	1	0	25	1	2	0	1	1	5	1	5	1	5	5	5	0	5	0	5	0	0	1
61	1	5	2	0	4	2	0	1	0	0	0	5	1	2	0	1	0	5	5	5	0	5	0	5	5	5	5	5	0	5	5
61	1	5	2	0	1	0	0	0	0	0	0	6	1	1	0	1	0	5	0	5	0	5	5	5	5	5	5	5	0	5	0
65	2	3	4	1	4	2	0	1	0	1	0	8	1	1	1	1	0	5	0	5	0	5	5	5	5	5	5	5	0	5	0
80	1	3	2	missing	3	0	0	1	0	1	0	8	1	1	0	0	5	5	0	5	0	5	5	5	5	5	5	5	0	5	5
29	1	5	1	0	4	2	0	0	0	0	0	6	1	1	1	1	0	5	0	5	0	5	5	5	5	5	5	5	0	5	5
56	1	5	2	0	0	missing	0	0	0	0	0	17	1	1	1	1	0	5	1	5	0	5	5	5	0	5	0	5	0	0	0
42	1	5	2	0	3	0	0	0	0	0	1	8	1	2	1	1	0	5	0	5	0	5	5	5	5	5	5	5	0	5	0
43	1	2	3	1	5	1	0	1	0	1	0	16	1	1	1	1	1	5	5	5	1	5	5	5	5	5	0	5	1	0	5
51	1	5	1	0	0	0	0	0	0	0	0	16	1	2	0	1	0	5	0	5	0	5	5	5	5	5	5	5	0	5	5
27	1	5	1	missing	2	0	0	1	0	0	missing	8	1	1	0	1	1	5	1	5	1	5	5	5	0	5	0	5	0	0	1
46	1	5	3	1	1	0	0	1	0	1	1	8	1	2	1	1	0	5	0	5	0	5	5	5	5	5	5	5	0	5	0
29	1	5	1	0	0	0	0	1	0	0	0	43	1	2	1	0	5	5	5	5	1	5	0	5	5	5	0	5	1	0	5
50	1	5	3	1	1	0	0	0	0	0	0	6	1	1	0	1	0	5	1	5	0	5	5	5	0	5	0	5	0	0	0
56	1	3	4	1	4	0	0	1	0	1	0	8	1	2	0	1	5	5	0	5	0	5	5	5	5	5	5	5	0	5	0
64	2	2	2	1	2	0	0	1	0	0	0	8	1	1	1	1	0	5	0	5	0	5	5	5	5	5	5	5	0	5	0
64	1	3	2	0	12	1	0	1	0	1	0	7	1	1	0	1	0	5	0	5	0	5	5	5	5	5	5	5	0	5	0
25	1	5	2	1	4	2	0	0	0	missing	0	9	1	1	1	1	0	5	0	5	0	5	5	5	5	5	5	5	0	5	5
54	1	5	1	missing	2	0	0	0	0	0	0	18	1	1	1	1	0	0	5	0	5	5	5	5	5	5	5	0	5	5	5
	2	missing	missing	missing	missing	missing	missing	missing	missing	missing	missing	8	missing	missing	missing	missing	5	5	5	5	0	5	0	5	5	5	0	5	0	0	5
56	2	5	1	0	1	missing	0	0	1	0	0	8	1	1	1	1	0	5	0	5	0	5	5	5	5	5	5	5	0	5	0
59	1	5	1	0	1	0	0	0	0	missing	0	26	1	2	0	0	5	5	0	5	0	5	5	5	5	5	5	5	0	5	5
18	1	4	2	0	2	1	0	1	0	1	0	12	1	1	missing	1	0	5	0	5	0	5	5	5	5	5	5	5	0	5	5
24	2	5	1	0	missing	missing	0	1	1	0	0	25	1	4	0	missing	5	5	5	5	1	5	0	5	5	5	0	5	1	0	5
32	1	5	3	1	1	missing	1	1	0	0	0	8	1	1	1	1	1	5	1	5	1	5	5	5	0	5	0	5	0	0	1
41	1	5	3	1	missing	missing	0	0	0	0	0	8	1	1	0	1	1	5	5	5	1	5	1	5	5	5	0	5	1	0	5
52	1	1	3	1	4	2	0	1	0	1	0	8	1	1	missing	0	5	5	5	5	1	5	0	5	5	5	0	5	1	0	5
38	1	5	1	0	3	1	0	0	0	0	1	1	1	4	1	missing	5	5	5	5	1	5	0	5	5	5	0	5	1	0	5
48	1	5	3	missing	1	0	0	0	0	0	0	9	1	1	1	1	0	5	0	5	0	5	5	5	5	5	5	5	0	5	5
36	1	2	1	0	1	0	0	1	0	1	0	8	1	2	missing	1	1	5	1	5	1	5	5	5	0	5	0	5	0	0	5
59	1	2	3	1	0	missing	0	1	0	1	0	18	1	4	1	missing	5	1	5	1	1	5	1	1	5	1	1	1	1	0	5
	2	missing	missing	missing	missing	missing	missing	missing	missing	missing	missing	8	missing	missing	0	missing	5	5	5	5	1	5	1	5	5	5	1	5	0	1	5
34	1	5	1	missing	missing	0	0	missing	1	0	1	13	1	3	1	0	5	0	0	0	0	5	5	5	5	5	5	0	0	5	5
36	1	5	1	0	1	1	0	1	1	0	0	7	1	2	0	1	0	5	5	5	0	5	0	5	5	5	5	5	0	5	5
39	1	2	1	1	1	0	0	1	0	1	0	8	1	3	0	0	5	5	0	5	0	5	5	5	5	5	5	5	0	5	5
45	1	5	1	1	missing	missing	0	1	0	0	missing	8	1	1	missing	1	5	5	1	5	1	5	5	5	0	5	0	5	0	0	5
51	1	5	2	0	3	1	missing	0	0	missing	0	9	1	1	1	1	0	5	0	5	0	5	5	5	5	5	5	5	0	5	5
48	1	2	2	0	4	4	0	1	0	0	0	8	1	4	1	missing	5	5	5	5	1	5	0	5	5	5	0	5	1	0	5
36	1	5	3	1	0	missing	1	1	1	0	0	8	1	1	1	1	0	5	5	5	0	5	0	5	5	5	5	5	0	5	5
57	1	5	1	0	missing	missing	0	1	1	missing	1	5	1	3	0	1	0	1	5	0	1	5	1	5	5	5	0	0	0	0	5
45	2	1	3	1	3	2	0	1	0	1	0	32	1	1	0	missing	5	5	0	5	0	5	5	5	5	5	5	5	0	5	5
42	1	5	2	0	1	0	0	0	0	0	0	9	1	2	0	0	5	5	5	5	0	5	0	5	5	5	5	5	0	5	5
35	1	5	2	1	2	1	0	1	0	missing	missing	9	1	3	1	1	1	5	5	5	1	5	0	5	5	5	0	5	1	0	5
48	2	1	2	missing	2	1	0	0	0	1	0	1	1	1	0	1	1	5	1	5	1	5	5	5	1	5	1	5	0	0	1
32	1	5	3	0	missing	missing	0	1	0	0	missing	8	1	2	0	0	5	5	5	5	1	5	1	5	5	5	0	5	1	0	5
30	2	2	2	1	3	1	0	1	0	1	0	25	1	4	1	missing	5	5	5	5	5	5	5	5	5	5	1	5	5	1	5
18	1	5	2	1	14	1	0	0	0	0	0	7	1	1	1	1	0	5	5	5	0	5	0	5	5	5	0	5	0	0	5
54	1	5	1	0	0	0	0	0	0	0	0	6	1	1	0	1	0	0	5	0	5	5	5	5	5	5	5	0	5	5	5
48	1	2	3	0	4	1	0	1	0	1	0	28	1	3	0	missing	5	5	5	5	5	5	5	5	5	5	1	5	5	0	5
60	1	5	3	0	7	0	0	0	0	0	0	26	1	1	0	1	0	5	0	5	0	5	5	5	5	5	5	5	0	5	5
35	1	5	1	0	4	2	0	0	0	0	0	9	1	3	0	1	0	5	0	5	0	5	5	5	5	5	5	5	0	5	5
64	1	3	1	missing	1	0	0	0	0	missing	0	18	1	2	1	1	1	5	5	5	1	5	1	5	5	5	1	5	1	0	5
35	1	5	1	0	15	1	0	1	0	0	0	7	1	1	1	1	0	5	5	5	0	5	0	5	5	5	5	5	0	5	5
33	1	5	1	0	2	0	1	0	0	0	0	30	1	2	1	1	0	5	5	5	0	5	0	5	5	5	5	5	0	5	5
49	1	1	2	1	2	1	0	1	0	1	0	8	1	1	1	1	0	5	5	5	0	5	0	5	5	5	5	5	0	5	5
62	1	1	4	1	missing	missing	0	1	0	1	missing	8	1	1	0	1	0	5	0	5	0	5	5	5	5	5	5	5	0	5	5
48	1	1	3	1	0	0	0	0	0	1	0	14	1	1	1	1	0	5	0	5	0	5	5	5	5	5	5	5	0	5	5
35	1	5	2	1	1	0	0	0	0	0	0	22	1	1	1	1	0	5	5	5	1	5	5	5	5	5	5	5	0	5	5
28	1	5	2	1	15	4	1	0	0	0	0	29	1	1	1	1	0	5	5	5	0	5	0	5	5	5	5	5	0	5	5
76	2	3	2	missing	2	0	0	0	0	1	0	12	1	1	0	1	0	5	5	5	0	5	0	5	5	5	5	5	0	5	5
25	1	5	5	0	2	0	0	0	1	0	missing	18	1	1	1	1	0	5	5	5	0	5	0	5	5	5	0	5	0	0	5
36	1	5	1	0	0	missing	0	1	1	0	1	31	1	1	missing	1	1	5	5	5	5	5	5	0	5	0	5	5	5	5	5
39	1	2	1	1	1	0	0	0	1	1	0	10	1	1	0	0	5	5	5	5	1	5	1	5	5	5	0	5	1	0	5
50	1	5	1	1	1	missing	0	0	0	0	0	44	1	2	1	1	0	5	0	5	0	5	5	5	5	5	5	5	0	5	5
35	1	5	1	1	11	4	0	1	0	0	missing	8	1	1	0	1	1	5	1	5	1	5	5	5	0	5	0	5	0	0	5
46	1	2	1	0	1	0	0	0	0	1	0	16	1	1	1	1	0	0	5	0	5	5	5	5	5	5	5	0	5	5	5
56	1	5	1	0	5	2	0	0	0	0	0	18	1	1	1	1	0	5	5	5	0	5	0	5	5	5	5	5	0	5	5
37	1	5	3	1	0	0	missing	1	0	0	0	8	1	1	0	0	5	5	5	5	1	5	0	0	5	0	5	5	1	5	5
33	1	5	2	1	6	2	1	0	0	0	0	15	1	1	1	1	0	5	0	5	0	5	5	5	5	5	5	5	0	5	0
43	1	5	2	0	4	2	1	0	0	missing	0	4	1	2	0	1	0	5	1	5	0	5	5	5	5	5	5	5	0	5	5
26	1	5	3	0	2	missing	1	0	0	0	0	17	1	1	0	0	5	5	5	5	1	5	0	5	5	5	0	5	1	0	5
35	1	5	1	0	10	5	0	0	0	missing	0	16	1	1	0	1	0	5	0	5	0	5	5	5	5	5	5	5	0	5	0
32	2	5	missing	missing	5	4	0	1	0	0	0	8	1	4	1	0	5	5	0	5	0	5	5	5	5	5	5	5	0	5	5
47	1	5	3	1	3	1	0	1	1	missing	0	8	1	1	0	1	1	5	5	5	0	5	0	5	5	5	0	5	0	0	5
45	1	5	2	1	0	missing	0	0	0	missing	0	25	1	1	1	1	0	5	0	5	0	5	5	5	5	5	5	5	0	5	0
40	2	1	2	1	1	missing	1	1	0	1	0	8	1	1	1	1	1	5	5	5	5	5	5	5	0	5	0	5	5	0	5
61	1	2	2	0	1	missing	0	0	0	1	0	17	1	1	1	1	0	5	5	5	0	5	0	5	5	5	5	5	0	5	5
52	1	5	2	0	1	0	missing	0	0	0	0	45	1	1	0	1	0	5	0	5	0	5	5	5	5	5	5	5	0	5	5
57	1	5	1	0	4	2	0	1	0	0	0	10	1	1	1	1	0	5	5	5	1	5	0	5	5	5	0	5	0	0	5
59	1	1	3	missing	2	missing	0	0	0	1	0	40	1	1	1	1	0	5	0	5	0	5	5	5	5	5	5	5	0	5	5
53	1	2	3	missing	2	0	0	0	1	1	0	33	1	3	1	1	1	5	5	5	1	5	0	5	5	5	0	5	1	0	5
35	1	5	1	1	1	0	0	1	0	0	0	8	1	3	1	missing	5	5	5	5	5	5	5	1	5	0	5	5	5	5	5
48	1	5	2	1	1	0	0	0	0	0	0	28	1	1	0	1	1	5	5	5	5	5	5	1	5	1	5	5	5	5	5
61	1	2	2	1	3	1	0	0	0	1	0	12	1	2	0	1	0	0	5	0	5	5	5	5	5	5	5	0	5	5	5
	1	missing	missing	missing	missing	missing	missing	missing	missing	missing	missing	1	missing	missing	0	missing	5	5	5	5	0	5	0	5	5	5	5	5	0	5	5
29	1	5	4	0	2	0	0	1	0	0	0	4	1	1	0	1	1	5	1	5	1	5	5	5	1	5	1	5	0	0	1
42	1	1	2	0	1	missing	0	0	0	1	0	6	1	1	1	1	1	5	1	5	1	5	5	5	0	5	0	5	0	0	5
25	2	1	3	1	1	0	0	1	0	0	0	8	1	1	0	1	5	5	1	5	1	5	5	5	1	5	1	5	0	0	5
48	2	5	1	1	1	0	0	0	missing	0	0	2	1	2	0	1	0	5	0	5	0	5	5	5	5	5	5	5	0	5	5
35	1	5	1	1	10	2	1	1	0	0	0	7	1	1	1	1	5	5	0	5	0	5	5	5	5	5	5	5	0	5	5
43	1	5	1	0	0	0	0	0	0	0	0	3	1	1	1	1	0	5	5	5	5	5	0	5	5	5	0	5	0	0	5
39	1	5	2	0	4	3	0	0	0	0	0	5	1	1	0	1	1	5	1	5	1	5	5	5	1	5	0	5	0	0	0
45	2	1	4	1	1	1	0	1	0	1	0	8	1	1	0	1	0	5	5	5	0	5	0	5	5	5	5	5	0	5	5
36	1	5	2	0	3	0	0	0	0	missing	0	4	1	1	1	1	1	5	1	5	0	5	5	5	5	5	5	5	0	5	5
45	1	5	1	1	1	missing	0	1	missing	0	missing	8	1	1	1	1	0	5	0	5	0	5	5	5	5	5	5	5	0	5	0
	2	missing	missing	missing	missing	missing	missing	missing	missing	missing	missing	8	missing	missing	missing	missing	5	5	5	5	0	5	0	5	5	5	0	5	0	0	5
59	1	5	1	0	1	0	0	0	0	0	0	30	1	2	0	1	0	5	5	5	0	5	0	5	5	5	5	5	0	5	5
43	1	5	2	1	2	0	0	0	0	missing	0	16	1	1	0	1	0	5	5	5	0	5	0	5	5	5	5	5	0	5	5
60	1	5	2	1	missing	missing	0	0	0	0	0	37	1	3	0	missing	5	5	5	5	5	5	5	5	1	5	1	5	5	5	5
61	1	5	1	0	2	0	0	0	0	missing	0	16	1	1	0	0	5	5	5	5	0	5	5	5	5	5	5	5	0	5	0
66	1	3	1	0	6	1	0	0	0	1	0	16	1	1	0	1	0	5	0	5	0	5	5	5	5	5	5	5	0	5	0
56	1	5	1	0	3	0	0	1	0	missing	0	16	1	1	0	1	0	5	0	5	0	5	5	5	5	5	5	5	0	5	5
31	1	5	1	0	6	2	0	0	1	0	missing	18	1	1	1	1	0	5	0	5	0	5	5	5	5	5	5	5	0	5	0
63	2	3	4	1	1	missing	0	1	0	1	0	8	1	1	0	missing	5	5	5	5	0	5	0	5	5	5	5	5	0	5	5
56	1	5	2	1	0	0	0	0	0	0	0	30	1	2	1	1	0	5	0	5	0	5	5	5	5	5	5	5	0	5	5
58	1	5	1	0	2	1	0	0	0	0	0	30	1	1	1	1	0	5	0	5	0	5	5	5	5	5	5	5	0	5	0
38	1	5	2	0	5	3	0	1	0	missing	0	38	1	3	1	1	1	5	5	5	5	5	5	5	0	5	0	5	5	0	5
47	1	2	3	1	1	0	0	0	missing	1	0	9	1	1	0	1	0	5	0	5	0	5	5	5	5	5	5	5	0	5	0
45	2	1	1	missing	2	missing	0	0	0	1	0	23	1	1	1	1	0	5	5	5	0	5	0	5	5	5	5	5	0	5	5
22	2	5	2	0	3	1	0	0	0	missing	0	4	1	1	1	1	0	5	0	5	0	5	5	5	5	5	5	5	0	5	5
83	2	3	3	1	0	0	0	1	0	1	0	8	1	1	1	1	1	5	5	1	5	5	5	1	5	1	5	1	5	5	5
52	1	5	2	1	3	1	0	0	missing	0	0	2	1	1	1	1	0	5	0	5	0	5	5	5	5	5	5	5	0	5	0
52	1	1	4	0	1	0	0	1	0	1	0	4	1	1	0	1	0	5	0	5	0	5	5	5	5	5	5	5	0	5	0
45	1	5	1	0	3	2	0	0	0	0	0	30	1	2	1	1	0	5	0	5	0	5	5	5	5	5	5	5	0	5	0
29	1	5	4	1	2	1	1	0	0	0	0	1	1	1	0	1	1	5	1	5	1	5	5	5	0	5	0	5	0	0	0
33	1	5	1	1	3	2	1	0	1	0	0	1	1	1	0	missing	5	5	1	5	0	5	5	5	0	5	0	5	1	0	0
42	1	5	1	1	14	2	0	0	0	0	0	7	1	2	0	missing	5	1	5	1	5	5	5	5	5	5	5	1	5	5	5
39	1	5	1	0	3	0	0	0	0	0	0	11	1	1	1	1	1	5	1	5	1	5	5	5	0	5	0	5	1	0	5
64	1	3	2	1	3	0	0	0	0	1	0	19	3	1	0	1	0	5	0	5	0	5	5	5	5	5	5	5	0	5	5
43	1	3	1	0	1	0	0	0	1	1	0	2	1	1	0	1	0	5	0	5	0	5	5	5	5	5	5	5	0	5	5
52	1	5	missing	0	6	2	0	0	0	0	0	7	1	1	1	1	5	5	0	5	0	5	5	5	5	5	5	5	0	5	0
33	1	5	2	0	2	0	0	0	0	missing	0	4	1	1	0	1	0	5	0	5	0	5	5	5	5	5	5	5	0	5	5
36	2	5	2	1	1	missing	1	0	0	0	0	8	1	1	0	1	1	5	1	5	1	5	5	5	0	5	0	5	0	0	1
25	2	1	4	1	3	1	0	1	0	1	missing	8	1	1	0	1	0	5	0	5	0	5	5	5	5	5	5	5	0	5	0
64	2	3	2	1	1	0	0	0	0	1	0	10	1	1	0	0	5	5	1	5	1	5	5	5	5	5	5	5	0	0	1
56	1	5	1	0	1	0	0	0	0	0	missing	35	1	2	1	missing	5	5	1	5	1	5	5	5	0	5	0	5	0	0	5
42	1	5	2	0	1	0	0	0	1	0	0	13	1	1	0	1	0	5	1	5	1	5	5	5	0	5	0	5	0	5	5
38	2	5	1	0	missing	missing	0	0	0	0	0	18	1	1	1	1	0	5	1	5	0	5	5	5	0	5	0	5	0	0	5
60	1	3	1	0	1	0	0	0	0	0	0	6	1	1	1	1	0	0	5	0	5	5	5	5	5	5	5	0	5	5	5
34	1	5	1	0	3	2	0	0	0	0	0	30	1	1	0	1	0	5	0	5	0	5	5	5	5	5	5	5	0	5	0
60	1	2	2	0	1	0	0	0	0	0	0	4	1	1	0	1	5	5	0	5	0	5	5	5	0	5	0	5	0	5	5
50	1	5	5	0	1	0	0	0	1	0	0	18	1	3	1	missing	5	5	5	5	1	5	0	5	5	5	0	5	1	0	5
38	1	5	1	1	2	missing	0	1	0	missing	missing	13	1	1	missing	0	5	5	0	5	0	5	5	5	5	5	5	5	0	5	0
46	1	1	2	1	1	0	0	1	0	1	0	8	1	1	0	1	0	5	0	5	0	5	5	5	5	5	5	5	0	5	0
33	1	5	2	0	5	4	0	0	0	0	missing	4	1	2	1	1	0	5	0	5	0	5	5	5	5	5	5	5	0	5	0
48	1	5	2	1	1	0	0	0	0	0	0	22	1	1	1	1	0	5	0	5	0	5	5	5	5	5	5	5	0	5	0
51	1	5	5	missing	0	0	0	0	0	0	missing	22	1	1	1	1	0	5	0	5	0	5	5	5	5	5	5	5	0	5	0
30	1	5	1	0	missing	missing	1	1	missing	0	0	8	1	3	1	1	1	5	5	5	5	5	5	5	1	5	1	5	5	0	5
45	1	2	3	1	2	0	0	0	0	1	0	22	1	3	0	missing	5	5	1	5	1	5	5	5	1	5	0	5	0	0	1
37	1	5	1	missing	0	0	0	0	0	0	0	1	1	1	1	1	1	5	1	5	1	5	5	5	0	5	0	5	0	0	0
34	1	5	4	1	1	0	0	1	0	0	missing	19	1	1	0	1	0	5	0	5	0	5	5	5	5	5	5	5	0	5	0
49	2	1	1	1	4	0	0	0	0	1	0	15	1	1	0	0	5	5	0	5	0	5	5	5	5	5	5	5	0	5	5
60	1	5	2	0	3	0	0	0	missing	0	0	19	1	1	1	1	0	5	0	5	0	5	5	5	5	5	5	5	0	5	5
75	2	3	1	1	1	0	0	0	0	1	0	27	1	1	0	0	5	5	0	5	0	5	5	5	5	5	5	5	0	5	0
21	2	5	2	1	3	2	0	1	0	0	0	8	1	2	1	1	0	5	5	5	5	5	5	5	5	5	5	5	5	5	5
31	1	1	3	1	2	1	0	1	missing	1	missing	8	1	3	1	1	1	5	1	5	1	5	5	5	0	5	0	5	0	0	1
51	1	5	2	1	4	1	0	0	0	0	1	33	1	1	0	missing	5	5	0	5	0	5	5	5	5	5	5	5	0	5	0
41	1	5	2	missing	3	1	0	1	0	0	1	8	1	1	1	1	0	5	0	5	0	5	5	5	5	5	5	5	0	5	0
46	1	2	2	1	0	missing	0	0	0	1	0	14	1	2	1	1	1	5	5	5	5	5	5	5	5	5	5	5	5	5	5
32	2	5	1	0	3	2	0	0	0	0	0	9	1	1	missing	missing	5	5	1	5	1	5	5	5	0	5	0	5	0	0	0
19	2	5	3	missing	2	0	missing	0	0	0	0	1	1	1	1	1	0	5	5	5	5	5	5	5	5	5	5	5	5	5	5
58	1	5	2	1	1	0	0	0	0	0	0	6	1	1	0	1	0	5	5	5	0	5	5	5	5	5	5	5	0	5	5
43	1	5	3	0	2	0	0	0	0	0	0	17	1	1	1	1	0	5	0	5	0	5	5	5	5	5	5	5	0	5	5
69	2	3	2	1	4	2	0	1	0	1	0	8	1	2	1	1	1	5	1	5	1	5	5	5	1	5	0	5	0	5	1
57	1	1	3	0	10	4	0	0	0	1	0	18	1	1	1	1	0	5	0	5	0	5	5	5	5	5	5	5	0	5	0
28	2	5	2	0	missing	missing	0	1	0	0	0	8	1	3	1	1	1	5	1	5	1	5	5	5	0	5	0	5	1	0	0
42	2	5	2	0	missing	missing	0	0	0	0	0	30	1	1	0	1	0	5	0	5	0	5	5	5	5	5	5	5	0	5	0
34	1	5	2	1	2	missing	0	0	0	0	missing	28	1	1	0	1	1	5	5	5	5	5	5	5	0	5	0	5	5	0	5
47	1	1	3	1	1	0	0	0	0	1	0	11	1	1	1	1	0	5	0	5	0	5	5	5	0	5	0	5	0	0	5
52	1	1	3	0	missing	missing	0	1	0	1	0	33	1	1	missing	1	0	5	0	5	0	5	5	5	5	5	5	5	0	5	5
61	1	5	3	1	0	0	0	0	0	0	0	6	1	1	1	1	0	1	1	0	0	5	5	0	0	0	0	5	0	0	0
58	1	5	1	1	0	0	0	0	0	0	0	1	1	3	0	1	0	5	0	5	0	5	5	5	5	5	5	5	0	5	5
46	1	5	1	0	2	0	1	0	0	0	0	1	1	1	1	1	0	5	0	5	0	5	5	5	5	5	5	5	0	5	5
52	1	1	2	0	3	0	0	0	0	1	0	18	1	1	0	1	1	5	5	5	5	5	5	5	5	5	5	5	5	5	5
47	1	5	2	0	0	0	1	1	0	0	0	5	1	2	1	1	1	5	1	5	1	5	5	5	1	5	1	5	1	0	5
45	1	5	1	0	3	0	0	1	1	0	0	18	1	1	1	1	5	5	1	5	0	5	5	5	5	5	5	5	0	5	0
58	1	1	2	missing	2	missing	0	1	0	1	0	8	1	1	1	1	1	5	1	5	1	5	5	5	0	5	0	5	1	0	1
43	1	1	4	1	3	2	0	1	0	1	0	8	1	1	1	1	1	5	1	5	1	5	5	5	5	5	5	5	1	5	5
24	1	5	1	1	12	5	1	0	0	missing	0	19	1	1	1	1	0	5	0	5	0	5	5	5	5	5	5	5	0	5	0
38	1	5	2	missing	missing	missing	0	1	1	0	1	31	1	3	0	missing	5	5	5	5	5	5	5	5	0	5	0	5	5	0	5
38	1	5	1	0	2	0	1	0	0	0	0	30	1	1	1	1	0	5	0	5	0	5	5	5	5	5	5	5	0	5	0
56	1	5	2	1	2	missing	0	0	0	0	0	5	1	1	1	1	1	5	1	5	1	5	5	5	5	5	5	5	0	5	5
62	1	2	1	1	6	2	0	0	0	1	0	12	1	1	1	1	0	5	0	5	0	5	5	5	5	5	5	5	0	5	0
28	2	1	4	1	3	2	0	1	0	0	0	8	1	1	1	1	0	5	0	5	0	5	5	5	5	5	5	5	0	5	0
60	2	3	1	missing	2	1	0	1	0	1	0	12	1	2	1	1	0	5	1	5	0	5	5	5	5	5	5	5	0	5	5
58	1	5	1	0	1	0	0	0	1	0	0	2	1	1	1	1	0	0	0	0	0	5	5	0	0	0	0	0	0	0	0
33	2	5	2	1	missing	missing	0	1	0	0	0	8	1	3	0	missing	5	5	1	5	0	5	5	5	5	5	5	5	0	5	5
50	1	3	3	missing	missing	missing	0	1	0	1	0	8	1	1	1	1	1	5	1	5	1	5	5	5	0	5	0	5	1	0	0
29	2	5	2	1	5	2	0	0	0	0	0	3	1	1	0	1	0	5	0	5	0	5	5	5	5	5	5	5	0	5	0
29	2	5	1	missing	3	2	0	0	0	0	0	9	1	1	1	1	1	5	1	5	1	5	5	5	0	5	0	5	0	0	0
42	1	5	missing	0	0	0	0	0	0	0	1	1	1	1	1	1	0	5	0	5	0	5	5	5	5	5	5	5	0	5	5
27	2	5	1	0	1	0	0	0	0	0	0	22	1	1	1	1	0	5	0	5	0	5	5	5	5	5	5	5	0	5	0
41	1	5	1	1	2	2	0	0	0	0	0	35	1	1	1	1	1	5	1	5	1	5	5	5	0	5	0	5	0	0	0
70	2	3	1	missing	2	missing	0	0	0	1	0	9	1	1	0	1	5	5	1	5	1	5	5	5	5	5	5	5	0	5	5
56	1	5	2	missing	1	0	1	0	missing	0	0	8	1	1	0	1	0	5	0	5	0	5	5	5	5	5	5	5	0	5	0
41	1	5	1	0	1	0	0	0	0	0	0	1	1	1	1	1	0	5	0	5	0	5	5	5	5	5	5	5	0	5	5
31	2	5	2	1	3	0	0	1	1	0	missing	23	11	1	0	1	0	5	1	5	1	5	5	5	0	5	0	5	0	0	1
45	2	5	2	0	1	0	0	0	0	0	0	5	1	1	0	1	0	5	0	5	0	5	5	5	5	5	5	5	0	5	0
	2	missing	missing	missing	missing	missing	missing	missing	missing	missing	missing	3	missing	missing	0	missing	5	5	5	5	5	5	5	5	5	5	5	5	5	5	5
32	1	5	1	1	4	1	1	0	0	0	0	12	1	1	missing	missing	5	5	0	5	0	5	5	5	5	5	5	5	0	5	0
23	2	1	3	1	11	0	0	1	0	1	0	12	1	1	0	1	1	5	1	5	1	5	5	5	0	5	0	5	0	0	0
52	1	5	1	0	2	1	0	1	0	0	0	35	1	4	1	missing	5	5	0	5	0	5	5	5	5	5	5	5	0	5	5
34	1	5	1	missing	1	0	1	0	0	0	0	3	1	1	0	1	0	5	0	5	0	5	5	5	5	5	5	5	0	5	0
41	1	5	3	1	4	2	0	1	0	0	0	8	1	1	1	1	0	5	0	5	0	5	5	5	5	5	5	5	0	5	5
44	1	5	1	0	0	0	0	0	0	missing	0	16	1	1	0	1	0	5	0	5	0	5	5	5	5	5	5	5	0	5	5
74	1	3	2	1	1	0	0	1	0	1	0	8	1	1	1	1	5	5	0	5	0	5	5	5	5	5	5	5	0	5	0
58	1	1	2	0	9	6	0	0	0	1	0	23	1	1	0	1	0	5	0	5	0	5	5	5	5	5	5	5	0	5	5
41	1	5	1	0	1	0	1	0	0	0	0	10	1	1	1	1	0	5	1	5	0	5	5	5	0	5	0	5	0	0	0
58	1	5	1	1	5	3	0	0	0	missing	0	26	1	1	1	1	0	5	0	5	0	5	5	5	5	5	5	5	0	5	5
50	1	1	2	0	3	1	0	0	0	1	missing	26	1	1	0	1	5	5	0	5	0	5	5	5	5	5	5	5	0	5	0
34	1	5	1	0	3	2	0	0	0	0	0	10	1	2	1	1	0	5	1	5	0	5	5	5	0	5	0	5	0	0	0
46	1	2	2	1	0	missing	0	1	0	1	0	11	1	1	1	1	0	5	0	5	0	5	5	5	0	5	0	5	0	0	5
30	1	1	3	1	3	missing	0	0	0	1	0	11	1	1	0	missing	5	5	0	5	0	5	5	5	5	5	5	5	0	5	0
36	1	5	1	0	0	0	0	0	0	0	0	39	1	1	missing	1	0	5	0	5	0	5	5	5	5	5	5	5	0	5	0
44	1	1	1	0	1	0	0	1	0	1	0	30	1	1	0	1	0	5	0	5	0	5	5	5	5	5	5	5	0	5	0
1	2	4	5	0	3	1	0	0	1	0	0	1	1	1	0	0	5	5	5	5	1	5	1	5	5	5	1	5	1	0	5
58	1	1	2	1	4	0	0	1	0	1	0	8	1	1	0	0	5	5	0	5	0	5	5	5	5	5	5	5	0	5	0
41	1	1	2	1	2	1	0	0	0	1	0	23	1	1	0	1	0	5	0	5	0	5	5	5	5	5	5	5	0	5	0
16	2	4	1	1	3	1	0	0	0	0	0	6	1	1	1	1	0	5	0	5	0	5	5	5	5	5	5	5	0	5	0
38	1	5	1	1	2	0	1	0	0	0	1	41	1	4	0	missing	5	5	5	5	5	1	5	1	5	5	5	5	5	5	5
58	1	1	1	1	4	2	0	0	0	1	0	23	1	4	0	missing	5	5	1	5	1	5	5	1	1	1	1	5	1	0	0
43	1	5	1	0	1	0	0	0	0	0	0	3	1	2	1	1	0	5	0	5	0	5	5	5	5	5	5	5	0	5	5
42	1	5	2	1	0	missing	1	0	0	0	0	33	1	3	0	1	1	5	5	5	1	5	0	5	5	5	0	5	1	0	5
65	1	3	1	missing	6	2	1	0	0	1	1	12	1	1	1	1	0	5	5	5	1	5	0	5	5	5	0	5	0	0	5
51	1	5	1	0	3	0	0	1	0	0	0	10	1	1	0	1	0	0	0	0	0	5	5	5	0	5	0	0	0	0	0
52	1	1	1	0	1	0	0	1	0	1	0	8	1	1	0	1	0	5	0	5	0	5	5	5	5	5	5	5	0	5	5
59	1	2	3	1	4	2	0	0	0	1	0	9	1	1	1	1	1	5	1	5	1	5	5	5	0	5	0	5	0	5	5
42	1	2	1	missing	1	missing	0	0	0	0	0	9	1	1	0	0	5	5	5	5	5	5	5	5	5	5	5	5	5	5	5
33	1	5	1	missing	0	missing	0	1	0	0	0	21	1	1	0	1	1	5	5	5	5	5	5	5	5	5	5	5	5	5	5
29	1	5	1	0	2	0	0	0	missing	0	0	26	11	3	1	1	0	5	0	5	0	5	5	5	5	5	5	5	0	5	5
58	1	5	1	0	13	0	0	0	0	0	0	7	1	1	1	missing	5	5	0	5	0	5	5	5	5	5	5	5	0	5	5
26	2	5	1	0	3	0	1	0	0	missing	0	26	1	1	0	1	5	5	0	5	0	5	5	5	5	5	5	5	0	5	5
45	1	5	1	0	2	0	0	0	0	missing	0	26	1	1	1	1	5	5	0	5	0	5	5	5	5	5	5	5	0	5	5
68	1	5	2	1	0	0	0	0	0	0	0	30	1	1	1	1	0	5	5	5	5	5	5	5	5	5	5	5	5	5	5
51	1	5	2	0	4	1	1	0	0	missing	0	4	1	1	0	1	0	5	0	5	0	5	5	5	5	5	5	5	0	5	5
33	1	5	2	0	0	0	0	0	0	missing	missing	4	1	3	1	1	1	5	1	5	1	5	5	5	0	5	0	5	0	0	5
49	1	5	2	0	1	0	0	0	0	0	0	18	1	1	1	1	1	5	5	5	5	5	5	5	5	5	5	5	5	5	5
26	1	4	2	1	3	0	1	0	0	0	0	23	1	1	1	1	0	5	0	5	0	5	5	5	5	5	5	5	0	5	5
54	1	5	1	0	3	missing	0	0	0	missing	0	16	1	4	0	missing	5	5	5	5	5	1	5	5	1	5	1	5	5	0	5
44	1	5	1	0	0	0	1	0	0	0	0	10	1	1	1	1	0	5	0	5	0	5	5	5	5	5	5	5	0	5	5
48	1	5	1	1	3	1	0	0	0	0	missing	31	1	1	0	0	5	5	0	5	0	5	5	5	5	5	5	5	0	5	5
52	1	5	1	0	1	0	0	0	0	0	0	6	1	2	1	missing	5	5	5	5	5	5	5	5	5	5	5	5	5	5	5
48	2	5	2	0	1	0	0	0	0	0	0	13	1	1	1	0	5	5	1	5	1	5	5	5	0	5	0	5	0	0	0
37	1	5	2	missing	0	missing	1	0	1	0	0	8	1	1	1	1	0	5	0	5	0	5	5	5	5	5	5	5	0	5	5
	1	missing	missing	missing	missing	missing	missing	missing	missing	missing	missing	7	missing	missing	missing	missing	5	0	5	0	5	0	5	5	5	5	5	0	5	5	5
39	2	1	3	1	0	0	0	1	0	1	0	8	1	1	0	missing	5	0	5	0	5	5	5	5	5	5	5	0	5	5	5
27	1	5	1	missing	missing	missing	0	1	1	0	missing	8	1	1	0	0	5	0	5	0	5	0	5	5	5	5	5	0	5	5	5
42	1	1	2	0	1	missing	0	0	0	1	0	26	1	2	1	1	5	5	1	5	1	5	5	5	0	5	0	5	0	0	0
	1	missing	missing	missing	missing	missing	missing	missing	missing	missing	missing	3	missing	missing	0	missing	5	0	5	0	5	0	5	5	5	5	5	0	5	5	5
58	1	5	2	0	5	2	0	0	0	0	0	26	1	1	0	1	5	5	5	5	5	5	5	0	0	0	0	5	5	0	0
	1	missing	missing	missing	missing	missing	missing	missing	missing	missing	missing	39	missing	missing	missing	missing	5	5	0	5	0	5	5	5	5	5	5	5	0	5	0
58	2	1	3	1	5	1	0	1	0	1	0	42	1	1	0	missing	5	5	0	5	0	5	5	5	0	5	0	5	0	0	5
39	1	5	2	0	5	2	0	1	0	missing	0	18	1	1	missing	1	0	5	0	5	0	5	5	5	5	5	5	5	0	5	5
40	1	5	1	1	5	2	missing	0	0	missing	0	9	1	1	missing	0	5	0	5	0	5	0	5	5	5	5	5	0	5	5	5
43	1	5	2	0	3	2	0	0	0	0	0	5	1	1	0	1	0	5	0	5	0	5	5	5	5	5	5	5	5	5	5
30	2	2	2	1	3	1	0	1	0	1	0	25	1	4	0	missing	5	5	5	5	5	0	5	5	5	5	5	5	5	5	5
44	1	5	1	0	3	2	0	0	0	0	0	39	1	4	0	1	0	1	5	0	5	0	5	5	5	5	5	0	5	5	5
26	2	5	4	1	missing	missing	1	1	0	0	0	8	1	1	missing	0	5	0	5	0	5	5	5	5	5	5	5	0	5	5	5
	2	missing	missing	missing	missing	missing	missing	missing	missing	missing	missing	8	missing	missing	missing	missing	5	0	5	0	5	5	5	5	5	5	5	0	5	5	5
42	1	5	1	missing	1	0	0	0	0	0	0	23	1	1	0	1	0	5	0	5	0	5	5	5	5	5	5	5	5	5	5
52	1	1	3	1	3	2	0	1	0	1	0	22	1	1	0	1	0	0	5	0	5	5	5	5	5	5	5	0	5	5	5
32	1	1	1	missing	3	1	0	1	0	1	0	12	1	1	1	1	0	0	5	0	5	5	5	5	5	5	5	0	5	5	5
32	1	1	2	1	2	0	0	0	0	1	0	4	1	1	1	1	0	0	5	0	5	5	5	5	5	5	5	0	5	5	5
23	1	5	2	1	4	0	1	0	0	0	0	4	11	3	1	0	5	0	5	0	5	5	5	5	5	5	5	0	5	5	5
	1	missing	missing	missing	missing	missing	missing	missing	missing	missing	missing	6	missing	missing	0	missing	5	5	0	5	0	5	5	5	5	5	5	5	0	5	5
47	1	1	3	1	3	0	0	0	0	1	0	18	1	4	0	missing	5	5	5	5	5	1	5	5	5	5	5	5	5	5	5
31	1	5	2	0	4	1	0	0	0	0	0	23	1	1	0	1	0	5	0	5	0	5	0	5	0	5	0	5	5	5	0
58	1	5	2	1	1	0	1	0	0	0	0	14	3	1	0	0	5	5	0	5	0	5	5	5	5	5	5	5	5	5	5
24	2	5	2	1	3	2	0	1	1	0	0	22	1	1	0	1	0	5	0	5	0	5	5	5	5	5	5	5	5	5	5
69	1	3	3	0	4	0	0	0	0	1	0	5	1	1	1	1	0	0	0	0	0	5	5	0	0	5	0	0	0	0	0
46	1	2	2	0	0	missing	0	0	1	1	1	1	1	4	1	missing	5	5	5	5	5	1	5	5	5	5	5	5	5	5	5
41	1	5	1	0	0	0	0	1	0	0	missing	8	1	4	1	missing	5	5	5	5	5	1	5	5	5	5	5	5	5	5	5
72	1	3	1	1	2	missing	0	1	0	1	missing	31	1	1	0	1	5	5	0	5	0	5	5	5	5	5	5	5	0	5	5
29	1	5	2	missing	2	1	0	0	0	0	0	6	1	1	0	1	1	5	1	5	0	5	5	5	5	5	0	5	0	0	5
27	1	5	5	0	2	1	0	0	0	0	missing	38	1	3	1	missing	5	5	1	5	0	5	5	5	1	5	1	5	0	0	5
28	1	5	2	1	6	1	0	0	0	0	0	6	1	1	1	1	0	5	0	5	0	5	5	5	5	5	5	5	5	5	5
31	1	5	2	1	0	0	1	0	0	0	0	33	1	1	1	1	0	5	0	5	0	5	5	5	0	5	0	5	0	0	0
35	1	2	2	1	2	0	0	0	0	1	0	22	1	4	1	1	0	5	0	5	0	5	5	5	0	5	0	5	0	0	0
31	2	5	2	0	3	1	1	1	0	0	0	26	1	3	1	missing	5	1	5	1	5	1	5	5	5	5	5	1	5	5	5
48	1	1	2	0	1	0	0	0	0	1	0	18	1	2	1	1	0	5	0	5	0	5	5	5	0	5	0	5	0	0	5
84	2	3	5	1	3	missing	0	0	0	1	0	20	11	1	1	1	1	0	0	0	0	0	0	5	0	5	0	0	5	5	0
51	1	5	2	missing	1	missing	0	1	1	0	missing	31	1	3	0	0	5	5	0	5	0	5	5	5	0	5	0	5	0	0	0
39	1	5	3	1	3	2	1	0	0	0	0	45	1	2	0	1	1	5	1	5	1	5	5	5	0	5	0	5	0	0	0
36	1	5	1	0	1	0	0	0	1	0	0	6	1	1	0	1	1	5	0	5	0	5	0	5	0	5	0	5	5	5	0
58	2	2	3	1	2	1	0	1	0	1	0	8	1	2	0	0	5	5	5	5	5	1	5	5	5	5	5	5	5	5	5
44	1	2	1	0	1	0	0	1	0	1	missing	8	1	4	0	missing	5	5	5	5	5	0	5	5	5	5	5	5	5	5	5
39	2	5	2	1	5	3	0	0	0	0	0	4	1	1	1	1	0	5	0	5	0	5	5	5	0	5	0	5	0	0	5
32	1	5	3	0	2	1	0	0	0	0	0	13	1	1	1	1	0	5	0	5	0	5	5	5	5	5	5	5	0	5	5
41	2	5	2	missing	missing	missing	0	1	1	0	1	8	11	1	1	1	0	0	0	0	0	0	5	5	5	5	5	0	5	5	5
46	1	5	2	1	7	6	0	0	0	0	1	26	1	3	0	1	0	0	0	0	0	0	5	0	5	5	5	0	0	5	5
32	1	5	2	0	2	1	0	0	0	0	0	5	1	1	1	1	0	5	0	5	0	5	5	5	5	5	5	5	5	5	5
61	2	3	1	1	0	0	0	1	0	1	0	8	1	4	missing	missing	5	5	5	5	5	1	5	5	5	5	5	5	5	5	5
41	1	5	2	0	0	0	0	0	1	0	0	8	1	1	0	1	0	5	0	5	0	5	5	5	5	5	5	5	0	5	5
37	2	2	2	1	2	0	0	1	0	1	0	9	1	4	0	missing	5	5	5	5	5	0	5	5	5	5	5	5	5	5	5
48	1	5	2	0	missing	missing	0	1	1	0	0	8	1	2	0	0	5	5	0	5	0	5	5	5	5	5	5	5	0	5	5
63	2	3	3	1	1	missing	0	1	0	1	0	26	1	1	1	1	5	5	0	5	0	5	5	5	5	5	5	5	0	5	5
	1	missing	missing	missing	missing	missing	missing	missing	missing	missing	missing	39	missing	missing	0	missing	5	5	5	5	5	5	5	5	5	5	5	5	5	5	5
30	1	1	2	1	4	2	0	0	0	1	0	16	1	1	0	1	0	5	0	5	0	5	5	5	0	5	0	5	0	0	0
41	2	5	1	0	3	0	0	0	0	0	0	22	1	4	1	missing	5	5	0	5	0	5	5	5	5	5	5	5	0	5	5
44	1	5	2	0	0	0	0	0	0	0	1	18	1	4	1	missing	5	5	1	5	0	5	5	5	0	5	0	5	0	0	1
43	1	5	2	1	0	0	missing	1	0	missing	0	11	1	1	1	1	0	5	0	5	0	5	5	5	5	5	5	5	0	5	5
46	1	5	1	0	6	3	0	0	missing	0	0	2	1	1	0	1	0	5	0	5	0	5	5	5	5	5	5	5	0	5	5
41	1	5	1	missing	1	missing	0	0	0	0	0	18	1	3	0	1	1	5	5	5	5	1	5	1	1	5	0	5	5	0	5
53	1	5	1	0	1	0	0	0	missing	0	1	9	1	1	0	1	0	5	0	5	0	5	5	5	5	5	5	5	0	5	5
47	1	3	2	1	missing	missing	0	1	0	1	0	18	1	1	1	1	0	5	0	5	0	5	5	5	5	5	5	5	0	5	5
33	2	5	2	1	5	2	0	0	0	0	0	24	1	1	1	1	1	5	1	5	1	5	5	5	0	5	0	5	0	0	5
48	1	2	3	1	1	0	0	1	0	1	0	8	1	2	0	1	0	5	1	5	0	5	5	5	5	5	5	5	0	5	5
53	1	5	2	missing	1	0	0	0	0	0	0	11	1	1	1	1	0	5	0	5	0	5	5	5	5	5	5	5	0	5	5
44	2	5	2	0	1	0	0	0	0	missing	0	18	1	1	0	0	5	5	0	5	0	5	5	5	5	5	5	5	0	5	5
46	2	5	1	0	3	0	0	0	0	0	0	40	1	1	0	1	0	5	0	5	0	5	5	5	5	5	5	5	0	5	5
68	1	3	2	1	1	0	0	0	0	1	0	39	1	1	1	1	1	5	1	5	1	5	5	5	0	5	0	5	0	0	0
65	1	3	3	1	5	3	0	1	0	missing	0	8	1	1	0	1	0	5	5	5	5	5	5	5	5	5	5	5	5	5	5
59	1	5	2	1	9	0	0	0	0	0	0	15	1	2	0	0	5	5	5	5	5	5	5	5	5	5	5	5	5	5	5
50	1	5	3	1	2	0	0	0	missing	0	0	26	1	1	1	1	0	5	1	5	0	5	5	5	0	5	0	5	0	0	0
68	1	3	2	1	1	0	0	0	0	1	0	39	1	1	0	1	1	5	1	5	1	5	5	5	0	5	0	5	0	0	0
31	1	5	2	0	missing	missing	0	1	1	0	missing	10	1	3	0	1	1	5	1	5	1	5	5	5	0	5	0	5	0	0	1
50	1	5	2	1	3	0	0	0	0	0	0	22	1	2	0	1	0	5	1	5	0	5	5	5	0	5	0	5	0	0	0
46	1	2	1	missing	2	0	1	0	0	0	0	16	1	3	1	missing	5	0	5	0	5	5	5	5	5	5	5	0	5	5	5
21	1	4	3	1	4	0	0	0	0	1	0	9	3	1	0	1	5	5	0	5	0	5	5	5	5	5	5	5	0	5	0
36	1	5	2	1	3	1	1	1	1	0	0	2	1	1	0	1	0	5	0	5	0	5	5	5	5	5	5	5	0	5	0
78	2	3	1	1	1	0	1	1	1	1	0	20	1	1	1	1	0	5	0	5	0	5	5	5	5	5	5	5	0	5	0
47	1	2	2	missing	0	0	0	0	0	1	1	8	1	3	1	1	1	5	5	5	5	1	5	5	5	5	5	5	5	5	5
33	1	5	2	1	6	1	0	0	0	missing	0	25	1	2	1	1	0	5	0	5	0	5	5	5	5	5	5	5	0	5	0
36	1	5	1	0	1	0	0	0	0	0	0	10	1	1	1	1	0	5	1	5	0	5	5	5	0	5	0	5	0	0	0
48	2	5	3	1	0	0	0	1	0	0	0	8	1	2	0	0	5	5	0	5	0	5	5	5	5	5	5	5	0	5	5
0	1	5	5	0	3	1	0	0	0	0	0	3	1	1	0	1	0	5	0	5	0	5	5	5	5	5	5	5	0	5	0
42	2	5	1	0	5	0	0	0	0	0	0	7	1	1	1	missing	5	5	0	5	0	5	5	5	5	5	5	5	0	5	0
32	1	5	1	missing	4	0	0	1	0	0	0	10	1	1	1	1	0	5	0	5	0	5	5	5	5	5	5	5	0	5	5
	2	missing	missing	missing	missing	missing	missing	missing	missing	missing	missing	8	missing	missing	0	missing	5	5	5	5	5	5	5	5	5	5	5	5	5	5	5
25	1	5	3	missing	0	0	0	1	1	0	0	8	1	1	0	0	5	5	5	5	5	5	5	5	5	5	5	5	5	5	5
59	1	5	5	0	missing	missing	0	0	0	missing	missing	12	1	2	0	1	1	5	1	5	1	5	5	5	0	5	0	5	1	0	0
69	2	3	2	missing	1	missing	0	1	0	1	0	8	1	1	0	1	0	5	0	5	0	5	5	5	5	5	5	5	0	5	0
	1	missing	missing	missing	missing	missing	missing	missing	missing	missing	missing	8	missing	missing	0	missing	5	5	5	5	5	5	5	5	5	5	5	5	5	5	5
37	2	5	2	1	4	3	1	0	0	0	0	39	1	1	1	1	0	5	0	5	0	5	5	5	5	5	5	5	0	5	0
43	1	5	2	1	2	0	0	0	0	0	0	19	3	1	0	1	0	5	0	5	0	5	5	5	5	5	5	5	0	5	0
42	1	5	2	0	1	0	0	1	1	0	0	8	1	1	0	1	0	5	1	5	0	5	5	5	0	5	0	5	0	0	1
46	1	5	3	1	2	0	0	0	0	0	0	33	1	2	0	1	0	5	1	5	0	5	5	5	0	5	0	5	0	0	0
41	1	1	2	1	3	1	0	1	0	1	0	8	1	1	0	1	0	5	0	5	0	5	5	5	5	5	5	5	0	5	0
16	1	2	1	1	2	missing	0	1	1	1	0	42	1	1	1	0	5	5	0	5	0	5	5	5	5	5	5	5	0	5	0
16	1	4	3	0	9	7	0	0	0	0	0	29	1	1	1	1	0	5	0	5	0	5	5	5	5	5	5	5	0	5	0
53	1	5	1	0	2	0	1	0	0	missing	0	16	1	1	1	1	0	5	1	5	0	5	5	5	0	5	0	5	0	0	0
52	1	5	2	missing	1	0	0	0	0	0	0	9	1	2	1	1	0	5	0	5	0	5	5	5	5	5	5	5	0	5	0
23	2	5	2	1	4	1	0	0	0	0	0	30	1	1	0	1	0	5	0	5	0	5	5	5	5	5	5	5	0	5	0
39	1	5	missing	missing	5	4	0	1	0	0	0	8	5	1	0	0	5	5	0	5	0	5	5	5	5	5	5	5	0	5	0
47	1	5	3	1	1	0	0	1	0	missing	0	32	1	2	1	1	1	5	1	5	1	5	5	5	0	5	0	5	0	0	0
46	2	5	1	0	1	0	0	0	0	0	0	30	1	1	missing	1	0	5	5	5	5	5	5	5	5	5	5	5	5	5	5
45	1	5	2	missing	4	3	0	0	0	0	missing	22	1	1	1	missing	5	5	0	5	0	5	5	5	5	5	5	5	0	5	0
44	1	5	2	1	2	0	0	0	0	0	0	23	11	1	0	1	0	5	0	5	0	5	5	5	5	5	5	5	0	5	0
30	1	5	1	0	5	0	0	0	0	0	0	16	1	1	0	1	0	5	0	5	0	5	5	5	5	5	5	5	0	5	0
	2	missing	missing	missing	missing	missing	missing	missing	missing	missing	missing	4	missing	missing	0	missing	5	5	5	5	5	5	5	5	5	5	5	5	5	5	5
49	2	2	3	1	2	missing	0	0	0	1	0	24	1	2	1	1	0	5	0	5	0	5	5	5	5	5	5	5	0	5	0
51	1	5	1	0	missing	missing	0	1	0	0	0	37	1	1	0	1	1	5	1	5	1	5	5	5	0	5	0	5	0	0	1
30	1	5	2	missing	2	0	0	0	0	0	0	26	1	1	0	1	0	5	0	5	0	5	5	5	5	5	5	5	0	5	0
12	1	4	missing	1	0	0	0	0	0	0	0	9	3	1	0	missing	5	5	1	5	1	5	5	5	0	5	0	5	1	0	0
55	1	5	3	0	1	0	0	0	0	0	0	17	1	1	1	1	0	5	0	5	0	5	5	5	5	5	5	5	0	5	5
33	1	1	3	1	2	0	0	1	0	1	0	33	1	1	1	1	1	1	5	1	5	0	5	0	5	5	5	1	5	5	5
64	1	3	2	1	15	1	0	0	0	missing	0	7	1	1	0	missing	5	5	0	5	0	5	5	5	5	5	5	5	0	5	0
44	1	5	1	0	0	0	0	0	0	0	0	10	1	1	0	1	0	5	0	5	0	5	5	5	5	5	5	5	0	5	0
43	1	5	2	missing	4	0	0	0	0	0	0	5	1	1	0	1	0	5	0	5	0	5	5	5	5	5	5	5	0	5	0
44	1	5	2	1	6	5	0	0	missing	0	missing	26	1	1	1	1	5	5	0	5	0	5	5	5	5	5	5	5	0	5	0
34	1	5	1	0	1	0	0	1	1	0	0	39	1	2	0	1	1	5	1	5	1	5	5	5	0	5	0	5	0	0	1
36	2	5	2	missing	1	missing	0	0	0	0	0	30	1	1	0	1	5	5	1	5	0	5	5	5	0	5	0	5	0	0	1
35	1	5	1	0	2	0	1	0	0	0	0	40	1	1	1	1	0	5	0	5	0	5	5	5	5	5	5	5	0	5	0
34	1	5	1	1	5	0	0	0	0	0	missing	1	1	1	1	1	0	5	0	5	0	5	5	5	5	5	5	5	0	5	0
42	2	5	1	0	3	2	0	0	0	0	missing	9	3	1	0	1	0	5	1	5	1	5	5	5	1	5	0	5	0	0	1
47	1	5	1	0	15	2	0	0	0	0	1	7	1	1	1	1	5	5	0	5	0	5	5	0	0	0	0	5	0	0	5
21	2	1	3	0	2	1	0	1	0	1	0	8	1	1	0	0	5	5	0	5	0	5	5	5	5	5	5	5	0	5	5
69	2	3	4	1	1	missing	1	1	0	1	0	33	1	1	1	1	0	5	0	5	0	5	5	5	5	5	5	5	0	5	5
45	1	5	2	1	2	1	0	1	0	0	missing	8	1	3	1	0	5	1	1	1	1	5	5	1	1	0	0	1	1	0	5
34	1	5	1	0	0	missing	0	0	0	0	0	9	1	2	1	1	0	5	1	5	1	5	5	5	1	5	1	5	1	0	5
21	1	5	1	0	1	0	0	1	1	0	1	8	1	1	0	1	1	5	1	5	1	5	5	5	0	5	0	5	0	0	5
27	1	5	2	0	4	1	0	0	0	0	0	3	1	1	1	1	0	5	0	5	0	5	5	5	5	5	5	5	0	5	5
40	1	5	2	missing	1	0	0	0	0	0	0	18	1	1	0	0	5	5	1	5	1	5	5	5	1	5	1	5	1	0	5
71	1	3	2	1	1	0	0	0	0	1	0	39	10	2	0	0	5	5	1	5	1	5	5	5	1	5	1	5	1	0	5
35	2	5	1	1	missing	missing	0	1	missing	0	1	8	1	1	1	1	0	5	0	5	0	5	5	5	5	5	5	5	0	5	5
	1	missing	missing	missing	missing	missing	missing	missing	missing	missing	missing	28	missing	missing	0	missing	5	5	1	5	1	5	5	5	1	5	1	5	1	0	5
42	1	5	1	0	3	2	0	0	0	0	0	30	1	1	0	0	5	5	0	5	0	5	5	5	5	5	5	5	0	5	5
38	2	5	2	1	3	2	0	0	0	missing	0	4	1	1	1	1	0	0	0	0	0	5	5	5	5	5	5	0	0	5	5
61	1	5	1	missing	4	1	0	0	0	0	0	18	1	1	1	1	1	5	1	5	1	5	5	5	0	5	0	5	0	0	0
35	2	5	1	0	3	1	0	1	0	0	0	18	1	1	1	1	0	5	0	5	0	5	5	5	5	5	5	5	0	5	5
22	1	5	1	1	2	missing	0	1	0	0	0	11	3	1	0	0	5	5	0	5	0	5	5	5	5	5	5	5	0	5	0
44	1	5	1	0	0	0	0	0	0	0	0	15	1	1	1	1	0	5	0	5	0	5	5	5	5	5	5	5	0	5	0
47	1	5	2	missing	4	missing	0	0	0	0	0	23	1	1	1	missing	5	5	0	5	0	5	5	5	5	5	5	5	0	5	5
37	1	5	1	0	2	0	missing	0	0	0	0	10	1	2	1	1	0	5	1	5	0	5	5	5	5	5	5	5	0	0	0
55	1	5	2	0	missing	missing	0	1	1	0	1	8	1	1	1	1	0	5	0	5	0	5	5	5	5	5	5	5	0	5	5
30	1	5	2	0	0	missing	1	0	0	0	0	11	1	3	1	1	1	5	1	5	1	5	5	5	0	5	0	5	1	0	5
45	1	5	2	1	missing	missing	0	1	0	0	0	14	1	1	1	1	0	5	0	5	0	5	5	5	5	5	5	5	0	5	5
43	1	5	2	missing	1	0	1	0	0	0	0	5	1	1	0	1	1	5	1	5	1	5	5	5	0	5	0	5	0	0	1
36	2	5	1	0	missing	missing	0	1	1	0	0	8	1	1	1	1	0	5	0	5	0	5	5	5	5	5	5	5	0	5	5
0	2	5	5	0	0	0	0	1	1	0	0	42	8	1	missing	0	5	5	0	5	0	5	5	5	5	5	5	5	0	5	0
26	1	5	1	missing	1	0	0	1	1	0	0	8	1	1	0	1	1	5	5	5	5	0	5	5	5	5	5	5	5	5	5
39	1	2	2	0	2	0	0	0	0	1	0	22	1	3	1	1	0	5	0	5	0	5	5	5	5	5	5	5	0	5	5
43	1	5	1	0	2	0	1	0	0	0	0	6	1	1	1	1	0	5	0	5	0	5	5	5	5	5	5	5	0	5	5
50	1	5	1	1	4	0	0	0	0	0	0	26	1	1	1	1	0	5	0	5	0	5	5	5	5	5	5	5	0	5	5
26	2	5	2	1	1	0	0	1	0	0	0	8	1	1	0	0	5	5	5	5	5	5	5	5	5	5	5	5	5	5	5
36	1	1	3	1	missing	missing	0	1	0	1	missing	8	1	1	1	1	0	5	0	5	0	5	5	5	5	5	5	5	0	5	5
65	2	3	2	1	1	0	0	1	0	0	0	28	1	1	1	1	0	5	0	5	0	5	5	5	5	5	5	5	0	5	5
34	1	5	2	0	0	0	0	1	0	0	0	35	1	3	0	0	5	5	0	5	0	5	5	5	5	5	5	5	0	5	5
51	1	5	1	missing	4	0	0	0	0	0	0	18	1	1	1	1	0	5	0	5	0	5	5	5	5	5	5	5	0	5	5
53	2	2	1	missing	1	missing	0	1	0	1	0	8	1	2	missing	0	5	0	0	0	0	5	5	0	0	0	0	0	0	0	5
43	1	1	1	0	3	1	0	0	0	1	0	18	1	1	0	1	0	5	0	5	0	5	5	5	5	5	5	5	0	5	5
59	2	3	1	1	1	missing	0	0	0	1	missing	1	1	2	0	0	5	5	0	5	0	5	5	5	5	5	5	5	0	5	5
43	1	1	1	0	3	2	0	0	0	1	missing	9	1	1	1	1	1	5	1	5	1	5	5	5	1	5	0	5	0	0	1
72	2	missing	missing	missing	0	0	missing	0	missing	missing	missing	18	13	1	0	missing	5	5	5	5	5	5	5	5	5	5	5	5	5	5	5
28	2	5	2	0	2	0	0	1	1	0	0	8	1	3	1	1	1	5	1	5	1	5	5	5	1	5	1	5	1	0	5
40	2	2	1	0	1	0	0	0	1	1	0	25	1	2	0	1	1	5	1	5	1	5	5	5	1	5	5	5	1	0	5
43	2	5	5	0	1	1	0	0	0	0	0	23	1	1	1	1	0	5	0	5	0	5	5	5	5	5	5	5	0	5	5
16	2	4	1	0	0	0	0	1	0	0	0	8	1	1	1	1	0	0	0	0	0	5	5	5	5	5	5	0	0	5	5
52	1	5	2	1	2	1	0	0	0	missing	0	4	1	1	1	1	0	5	0	5	0	5	5	5	5	5	5	5	0	5	0
50	1	5	2	0	1	0	0	0	0	0	0	9	1	1	1	1	0	5	0	5	0	5	5	5	5	5	5	5	0	5	0
31	2	5	1	0	1	0	0	1	1	0	0	2	1	1	0	1	5	5	0	5	0	5	5	5	5	5	5	5	0	5	0
60	1	1	3	0	0	0	0	0	0	1	0	5	1	2	1	1	0	5	0	5	0	5	5	5	5	5	5	5	0	5	0
38	1	5	1	missing	1	0	0	1	0	0	0	8	1	2	0	0	5	1	1	1	1	5	5	0	0	0	0	1	1	0	1
53	1	1	1	1	4	0	0	1	0	missing	0	8	1	1	1	1	1	5	1	5	1	5	5	5	0	5	0	5	1	0	0
24	1	1	4	1	1	0	0	1	0	1	0	8	1	1	0	1	0	5	0	5	0	5	5	5	5	5	5	5	0	5	0
46	1	1	3	0	2	0	0	0	0	1	0	23	1	1	0	1	0	5	0	5	0	5	5	5	5	5	5	5	0	5	0
14	2	4	2	1	5	0	0	1	missing	0	0	44	1	1	1	1	0	5	0	5	0	5	5	5	5	5	5	5	0	5	0
39	1	5	2	missing	2	missing	0	0	0	0	0	7	1	1	0	0	5	5	0	5	0	5	5	5	5	5	5	5	0	5	0
69	1	3	1	1	1	missing	0	1	0	1	0	17	1	1	0	1	0	5	0	5	0	5	5	5	5	5	5	5	0	5	0
37	1	5	3	missing	0	missing	0	0	0	0	0	28	1	1	1	1	1	5	0	5	0	5	5	5	5	5	5	5	0	5	0
61	2	3	1	0	1	0	0	0	0	1	0	3	1	1	0	1	0	5	0	5	0	5	5	5	5	5	5	5	0	5	0
47	1	5	2	0	1	0	0	0	0	0	0	5	1	1	1	1	0	5	0	5	5	5	5	5	5	5	5	5	0	5	0
	1	missing	missing	missing	missing	missing	missing	missing	missing	missing	missing	38	missing	missing	0	missing	5	5	1	5	1	5	5	5	1	5	1	5	0	0	1
	2	missing	missing	missing	missing	missing	missing	missing	missing	missing	missing	5	missing	missing	0	missing	5	5	1	5	1	5	5	5	1	5	0	5	0	0	1
36	1	5	2	missing	2	0	0	1	0	0	0	8	1	3	0	1	5	5	1	5	1	5	5	5	1	5	1	5	1	0	1
30	2	1	2	0	3	2	0	0	0	1	0	17	1	1	0	1	0	5	0	5	0	5	5	5	5	5	5	5	0	5	0
42	1	5	1	0	4	0	0	0	0	0	0	16	1	1	1	1	0	5	0	5	0	5	5	5	5	5	5	5	0	5	5
23	1	5	2	0	2	1	0	1	0	0	0	8	1	1	1	1	0	5	0	5	0	5	5	5	5	5	5	5	0	5	0
	1	missing	missing	missing	missing	missing	missing	missing	missing	missing	missing	6	missing	missing	missing	missing	5	5	0	5	0	5	5	5	5	5	5	5	0	5	1
33	2	1	3	1	7	2	0	0	0	1	0	37	1	1	1	1	1	5	1	5	1	5	5	5	1	5	1	5	1	0	1
43	1	5	3	0	2	0	0	0	0	0	0	5	1	1	1	1	0	5	0	5	0	5	5	5	5	5	5	5	0	5	0
43	1	5	2	1	2	0	0	1	0	0	0	8	1	2	0	1	1	5	1	5	1	5	5	5	1	5	1	5	0	0	1
33	2	2	1	1	4	3	0	0	0	1	0	39	1	1	0	1	0	5	0	5	0	5	5	5	5	5	5	5	0	5	0
33	1	5	2	missing	2	0	0	0	0	0	0	16	1	1	1	missing	5	5	0	5	0	5	5	5	5	5	5	5	0	5	0
39	1	5	1	missing	missing	missing	0	0	0	missing	0	18	1	1	1	1	5	5	0	5	0	5	5	5	5	5	5	5	0	5	5
62	1	1	3	1	10	2	0	1	0	1	0	7	1	1	1	1	1	5	1	5	1	5	5	5	0	5	0	5	5	0	5
32	1	5	1	0	3	0	0	0	0	0	0	9	1	2	1	1	0	5	0	5	0	5	5	5	5	5	5	5	0	5	0
33	1	1	2	1	4	3	0	0	0	1	0	16	1	1	missing	1	1	5	1	5	1	5	5	5	0	5	0	5	0	0	5
47	1	5	1	1	5	1	1	0	0	0	0	6	1	1	0	0	5	5	1	5	0	5	5	5	0	5	0	5	0	0	0
46	1	5	2	0	2	0	0	0	0	0	0	5	1	1	1	1	0	5	0	5	0	5	5	5	5	5	5	5	0	5	0
51	1	5	2	1	0	0	0	0	0	0	0	16	1	1	0	missing	5	5	5	5	1	5	5	5	5	5	5	5	1	5	5
50	1	1	2	1	3	1	0	0	0	1	0	16	1	1	0	1	1	5	5	5	5	5	5	5	5	5	5	5	5	5	5
51	1	5	1	1	1	0	0	0	0	0	0	1	1	1	1	1	0	5	0	5	0	5	5	5	5	5	5	5	0	5	5
33	1	5	3	1	4	3	1	1	0	0	0	8	1	1	0	1	0	5	0	5	0	5	5	5	5	5	5	5	0	5	0
64	1	5	2	0	2	0	0	0	0	1	0	33	3	1	0	1	0	5	0	5	0	5	5	5	5	5	5	5	0	5	0
39	1	5	2	0	5	2	0	1	0	0	0	8	1	2	1	1	5	5	1	5	0	5	5	5	0	5	0	5	0	0	0
26	1	5	1	missing	1	0	0	0	1	0	missing	8	1	1	missing	1	5	5	0	5	0	5	5	5	5	5	5	5	0	5	0
45	1	5	2	1	3	2	0	0	0	0	0	10	1	1	0	0	5	5	0	5	0	5	5	5	5	5	5	5	0	5	0
39	1	5	1	0	2	missing	0	0	1	0	0	1	1	1	0	1	0	5	0	5	0	5	5	5	0	5	0	5	0	0	5
69	2	3	2	1	3	0	0	0	0	1	0	34	1	1	0	1	0	5	0	5	0	5	5	5	5	5	5	5	0	5	0
51	1	5	1	0	missing	missing	0	1	0	0	0	8	1	1	1	1	1	5	1	5	1	5	5	5	0	5	0	5	0	0	1
48	2	1	2	1	0	0	0	0	0	1	0	35	1	1	1	1	0	5	0	5	0	5	5	5	5	5	5	5	0	5	5
47	1	2	1	0	1	0	0	0	missing	1	0	2	1	4	1	1	1	5	1	5	1	5	5	5	0	5	0	5	1	0	0
42	2	2	1	0	3	1	0	1	0	1	0	35	1	1	0	0	5	5	0	5	0	5	5	5	0	5	0	5	0	0	0
	1	missing	missing	missing	missing	missing	missing	missing	missing	missing	missing	37	missing	missing	0	missing	5	5	0	5	0	5	5	5	5	5	5	5	0	5	5
60	1	5	2	0	5	2	0	0	0	0	0	13	1	1	0	1	0	5	0	5	0	5	5	5	5	5	5	5	0	5	5
64	1	3	1	0	2	0	0	0	1	0	0	1	1	2	0	missing	5	5	0	5	0	5	5	5	0	5	0	5	0	5	0
56	1	5	1	0	3	1	0	0	0	0	0	18	1	1	1	1	0	1	1	1	1	5	5	0	0	0	0	0	0	0	5
34	1	5	2	0	0	missing	1	1	1	0	0	18	1	1	1	1	1	5	1	5	1	5	5	5	1	5	1	5	1	0	1
43	2	5	2	1	3	2	0	0	0	0	0	35	1	1	0	1	0	5	0	5	0	5	5	5	0	5	0	5	0	0	5
22	2	5	3	1	2	1	0	0	0	0	0	22	3	1	0	0	5	5	0	5	0	5	5	5	0	5	0	5	0	0	0
53	1	1	2	1	2	missing	0	0	0	1	0	12	1	1	0	0	5	5	0	5	0	5	5	5	5	5	5	5	0	5	5
25	1	5	2	missing	2	1	0	0	0	0	0	17	1	1	0	1	0	5	0	5	0	5	5	5	5	5	5	5	0	5	5
17	1	5	2	1	6	3	1	1	0	0	0	14	1	1	0	1	0	5	0	5	0	5	5	5	5	5	5	5	0	5	5
29	1	5	1	0	2	0	0	0	missing	0	0	26	1	1	0	1	0	5	0	5	0	5	5	5	5	5	5	5	0	5	5
46	2	5	2	0	1	1	0	1	0	0	0	8	1	1	0	0	5	5	0	5	0	5	5	5	0	5	0	5	0	0	5
18	1	4	2	1	2	1	0	0	0	0	0	9	1	1	0	1	0	5	0	5	0	5	5	5	5	5	5	5	0	5	5
53	2	2	2	1	0	0	0	0	0	1	0	6	1	4	1	missing	5	1	5	1	5	5	5	1	5	0	5	1	5	5	5
35	1	1	2	missing	3	1	0	1	0	1	1	8	1	4	0	1	1	1	5	1	5	5	5	1	5	1	5	1	5	5	5
18	2	4	2	0	4	1	0	0	0	0	0	30	1	1	0	1	0	5	0	5	0	5	5	5	5	5	5	5	0	5	5
34	1	1	3	0	3	2	0	1	0	1	0	39	1	2	0	0	5	5	0	5	0	5	5	5	5	5	5	5	0	5	5
	2	missing	missing	missing	missing	missing	missing	missing	missing	missing	missing	8	missing	missing	0	missing	5	5	1	5	1	5	5	5	1	5	1	5	0	5	1
61	2	3	1	missing	4	2	0	0	0	1	0	1	1	2	1	1	0	5	0	5	0	5	5	5	5	5	5	5	0	5	5
33	1	5	1	1	7	2	1	0	0	0	0	26	1	1	0	1	0	5	0	5	0	5	5	5	0	5	0	5	0	0	5
50	1	5	2	0	1	0	missing	0	0	0	0	9	1	1	1	1	0	5	0	5	0	5	5	5	5	5	5	5	0	5	5
37	2	5	1	1	5	1	0	0	0	missing	0	16	1	1	missing	1	0	5	0	5	0	5	5	5	5	5	5	5	0	5	5
44	1	5	1	0	5	1	0	0	0	missing	0	16	1	4	1	0	5	5	0	5	0	5	5	5	5	5	5	5	0	5	5
55	1	5	1	0	6	0	0	0	0	missing	0	16	1	1	1	1	0	5	0	5	0	5	5	5	0	5	5	5	0	5	5
40	1	5	1	0	3	1	0	1	0	missing	0	16	1	1	1	1	0	5	0	5	0	5	5	5	0	5	0	5	0	0	5
37	1	5	1	missing	0	0	0	0	1	0	0	23	1	1	1	1	0	5	0	5	0	5	5	5	5	5	5	5	0	5	5
51	1	5	1	0	2	0	0	0	0	0	0	13	1	1	1	1	0	5	0	5	0	5	5	5	5	5	5	5	0	5	5
53	1	5	1	0	0	0	0	0	missing	0	0	3	1	1	0	1	0	5	0	5	0	5	5	5	5	5	5	5	0	5	5
24	2	1	4	1	1	missing	0	1	0	1	0	42	1	1	0	missing	5	5	0	5	0	5	5	5	5	5	5	5	0	5	5
40	1	5	2	0	3	2	1	0	0	missing	0	17	1	1	1	1	0	5	0	5	0	5	5	5	5	5	5	5	0	5	5
58	1	2	2	1	1	0	0	0	0	1	0	9	1	1	missing	0	5	0	0	0	0	5	5	0	0	0	0	0	0	0	5
67	1	3	2	0	1	0	0	0	0	missing	0	4	1	2	1	1	0	5	0	5	0	5	5	5	5	5	5	5	0	5	5
39	1	5	1	0	5	3	0	0	0	missing	0	16	1	1	1	1	0	5	0	5	0	5	5	5	5	5	5	5	0	5	5
68	1	3	2	missing	3	1	0	0	0	missing	0	18	1	2	0	missing	5	5	1	5	1	5	5	5	0	5	0	5	0	0	5
16	2	missing	missing	missing	0	0	missing	0	missing	missing	missing	9	1	1	0	missing	5	5	5	5	5	5	5	5	5	5	5	5	5	5	5
44	1	5	1	0	8	1	1	0	0	0	0	15	3	1	0	0	5	5	0	5	0	5	5	5	5	5	5	5	0	5	5
82	1	3	1	1	4	0	0	0	0	1	0	10	1	1	0	0	5	5	0	5	0	5	5	5	0	5	0	5	0	0	5
42	1	5	1	0	2	0	0	0	0	missing	0	26	1	1	0	1	1	5	1	5	1	5	5	5	0	5	0	5	1	0	1
55	2	1	2	1	1	0	0	0	0	1	0	11	1	1	1	1	0	5	1	5	0	5	5	5	0	5	0	5	0	0	0
34	1	5	2	0	2	0	1	0	0	0	0	6	1	1	0	0	5	5	0	5	0	5	5	5	5	5	5	5	0	5	5
58	2	1	1	1	0	0	0	0	1	1	0	1	1	1	0	0	5	5	1	5	1	5	5	5	1	5	1	5	0	0	1
34	1	5	1	0	3	2	0	0	1	0	0	22	1	2	0	1	0	5	0	5	0	5	5	5	5	5	5	5	0	5	0
8	2	4	5	1	4	2	0	0	0	0	0	2	1	1	1	1	1	5	1	5	1	5	5	5	0	5	0	5	0	0	0
32	2	2	1	1	1	0	0	0	0	1	missing	1	1	1	1	1	0	0	0	0	0	5	5	5	5	5	5	0	0	5	0
27	1	5	1	0	2	0	missing	0	missing	0	0	1	1	3	1	1	1	5	1	5	1	5	5	5	0	5	0	5	1	0	0
29	1	5	1	0	6	1	1	0	0	0	0	10	1	1	1	1	0	5	0	5	0	5	5	5	0	5	0	5	0	0	5
62	1	1	3	0	1	0	0	0	0	1	0	23	1	4	0	missing	5	5	5	5	5	5	5	5	0	5	0	5	5	0	5
37	1	5	3	missing	2	0	0	0	0	0	0	16	1	1	0	0	5	5	0	5	0	5	5	5	5	5	5	5	0	5	0
31	1	2	3	1	3	2	1	1	0	0	0	28	1	1	1	1	1	5	1	5	1	5	5	5	0	5	0	5	0	0	1
56	1	3	2	1	1	0	0	0	0	1	0	6	1	1	0	1	0	5	0	5	0	5	5	5	5	5	5	5	0	5	0
26	2	5	2	1	2	0	1	1	0	0	0	2	1	1	0	1	1	5	1	5	1	5	5	5	1	5	1	5	0	0	1
22	1	1	2	1	0	0	0	1	0	1	0	8	1	1	1	1	1	5	1	5	1	5	5	5	0	5	0	5	1	0	1
29	2	1	2	0	4	3	0	1	0	1	0	8	1	1	0	1	0	5	0	5	0	5	5	5	5	5	5	5	0	5	0
30	1	5	2	0	1	0	missing	0	1	0	0	22	1	1	1	1	0	5	0	5	0	5	5	5	5	5	5	5	0	5	5
46	1	2	3	0	2	1	0	0	0	1	0	5	1	1	1	1	0	5	0	5	0	5	5	5	5	5	5	5	0	5	0
29	2	5	2	1	3	2	1	0	0	1	0	6	3	1	0	0	5	5	0	5	0	5	5	5	5	5	5	5	0	5	0
37	1	5	2	0	2	1	1	0	0	0	1	23	1	1	1	1	1	5	1	5	1	5	5	5	0	5	0	5	0	0	5
32	1	5	1	0	4	0	0	0	0	0	0	5	3	1	0	0	5	5	0	5	0	5	5	5	5	5	5	5	0	5	0
52	1	5	1	0	missing	missing	1	1	1	0	1	8	1	3	1	1	1	5	1	5	1	5	5	5	0	5	0	5	1	0	0
35	1	5	3	missing	2	1	0	0	0	0	0	23	1	1	0	1	0	5	0	5	0	5	5	5	5	5	5	5	0	5	0
41	1	1	3	1	3	1	0	1	1	1	0	8	1	1	1	1	0	0	0	0	0	5	5	5	5	5	5	0	0	5	5
37	1	2	1	1	2	0	0	0	0	1	0	10	1	1	0	1	5	5	0	5	0	5	5	5	5	5	5	5	0	5	0
46	1	1	3	0	1	0	0	0	0	1	0	17	1	1	0	1	0	5	0	5	0	5	5	5	5	5	5	5	0	5	0
28	1	5	1	missing	2	1	1	1	0	missing	0	9	1	1	0	1	0	5	0	5	0	5	5	5	5	5	5	5	0	5	5
56	2	1	2	1	1	missing	0	1	0	1	0	8	1	2	1	1	0	5	0	5	0	5	5	5	5	5	5	5	0	5	0
69	1	3	1	0	2	0	0	0	0	1	0	10	1	1	0	1	0	0	0	0	0	5	5	5	5	5	5	0	0	0	0
52	1	5	2	1	missing	missing	0	0	0	0	0	33	1	1	0	0	5	5	5	5	5	5	5	5	5	5	1	5	5	0	5
45	2	2	3	1	3	1	1	1	0	1	0	14	1	1	0	1	1	5	1	5	1	5	5	5	0	5	0	5	0	0	0
36	1	1	3	1	1	missing	0	1	0	1	0	8	1	1	0	0	5	0	5	0	5	5	5	5	5	5	5	0	5	5	5
18	2	5	2	1	2	0	0	1	0	0	0	9	1	3	0	1	1	5	1	5	1	5	5	5	0	5	0	5	0	0	0
41	1	5	2	0	7	6	0	0	0	0	0	5	1	2	1	1	0	5	0	5	0	5	5	5	5	5	5	5	0	5	0
76	1	3	1	1	2	0	0	0	missing	missing	0	10	1	1	1	1	0	5	0	5	0	5	5	5	0	5	0	5	0	0	5
46	1	5	2	missing	3	missing	1	0	1	0	1	45	12	1	1	1	0	5	1	5	0	5	5	5	5	5	5	5	1	5	5
25	1	5	1	0	1	0	0	0	0	0	0	6	1	1	1	1	0	5	0	5	0	5	5	5	5	5	5	5	0	5	0
48	1	5	4	0	missing	missing	0	1	1	0	0	14	1	3	0	0	5	5	0	5	0	5	5	5	5	5	5	5	0	5	0
66	2	3	1	1	1	0	0	0	0	1	missing	1	1	1	0	1	5	0	5	0	5	5	5	5	5	5	5	0	5	5	5
63	1	missing	3	missing	1	0	0	1	0	1	0	8	1	1	0	1	0	5	0	5	0	5	5	5	5	5	5	5	0	5	0
19	1	4	2	0	3	0	0	0	0	0	0	6	1	1	1	1	0	5	1	5	0	5	5	5	0	5	0	5	1	0	0
26	1	5	2	0	2	1	1	0	0	0	0	5	1	1	1	1	0	5	0	5	0	5	5	5	5	5	5	5	0	5	0
26	1	5	2	missing	0	0	0	1	1	0	0	8	1	1	1	1	0	5	0	5	0	5	5	5	5	5	5	5	0	5	0
34	1	1	2	1	1	0	0	1	0	1	missing	8	1	3	0	1	1	5	1	5	1	5	5	5	0	5	0	5	1	0	0
62	1	1	3	1	1	0	0	1	0	1	0	8	1	1	0	1	0	5	0	5	0	5	5	5	5	5	5	5	0	5	0
51	1	2	3	1	1	0	0	0	0	1	0	13	1	4	0	missing	5	1	5	1	5	5	5	0	5	0	5	0	5	5	5
49	1	5	2	1	1	0	0	1	1	0	0	8	1	1	missing	1	0	5	0	5	0	5	5	5	5	5	5	5	0	5	0
61	1	5	2	missing	0	0	0	1	0	0	0	20	1	1	1	1	0	5	1	5	0	5	5	5	5	5	5	5	0	5	0
24	1	5	2	1	7	1	0	0	0	0	0	10	1	1	1	1	0	5	0	5	0	5	5	5	5	5	5	5	0	5	0
55	1	1	2	1	0	0	0	0	0	1	0	5	1	1	0	0	5	5	0	5	0	5	5	5	5	5	5	5	0	5	0
57	1	5	1	0	5	1	0	0	0	0	0	12	1	1	1	1	0	5	0	5	0	5	5	5	5	5	5	5	0	5	0
40	2	2	2	1	2	1	0	0	0	1	0	5	1	4	1	missing	5	5	1	5	0	5	5	5	0	5	0	5	0	0	0
32	1	5	3	1	4	1	0	0	0	0	missing	30	1	1	missing	1	0	5	0	5	0	5	5	5	5	5	5	5	0	5	0
33	1	5	2	1	3	0	0	0	0	0	0	10	1	1	0	1	0	5	0	5	0	5	5	5	5	5	5	5	0	5	0
32	1	5	1	0	missing	missing	0	0	1	0	0	18	1	3	0	0	5	5	5	5	0	5	5	5	5	5	5	5	0	5	5
50	1	1	2	missing	0	missing	0	0	0	1	0	18	1	1	1	1	0	5	0	5	0	5	5	5	5	5	5	5	0	5	0
47	1	2	2	missing	missing	0	0	1	0	1	0	11	1	1	0	missing	5	5	0	5	0	5	5	5	5	5	5	5	0	5	0
35	1	2	1	0	0	0	0	1	1	1	missing	39	1	3	missing	1	1	5	1	5	1	5	5	5	1	5	1	5	1	0	1
17	1	4	1	0	4	0	0	0	0	1	0	3	1	1	0	1	0	5	0	5	0	5	5	5	5	5	5	5	0	5	0
47	1	5	1	1	6	4	0	0	0	1	0	26	1	1	1	0	5	5	0	5	0	5	5	5	5	5	5	5	0	5	0
53	1	5	1	missing	2	0	0	0	0	0	0	26	1	2	1	1	0	5	0	5	0	5	5	5	5	5	5	5	0	5	0
50	1	5	1	0	4	0	0	0	0	0	0	6	1	1	1	1	0	5	0	5	0	5	5	5	5	5	5	5	0	5	0
44	2	5	2	0	1	0	0	1	1	0	0	11	1	1	0	1	5	5	0	5	0	5	5	5	5	5	5	5	0	5	0
47	1	5	1	0	0	missing	0	0	1	0	0	3	1	3	0	missing	5	5	5	5	5	5	5	5	1	5	1	5	5	0	5
43	1	5	3	1	1	0	0	0	0	0	0	6	1	1	1	1	0	5	0	5	0	5	5	5	5	5	5	5	0	5	0
	1	missing	missing	missing	missing	missing	missing	missing	missing	missing	missing	39	missing	missing	0	missing	5	5	0	5	0	5	5	5	5	5	5	5	0	5	5
25	2	5	2	1	2	1	0	1	0	0	0	26	1	1	1	1	0	5	0	5	0	5	5	5	5	5	5	5	0	5	0
33	2	5	1	missing	5	2	0	1	0	0	0	12	1	1	0	0	5	5	0	5	0	5	5	5	5	5	5	5	0	5	5
53	1	3	1	1	2	0	0	0	missing	1	0	25	1	1	1	1	0	5	5	5	0	5	5	5	5	5	5	5	0	5	5
28	2	5	2	0	2	0	0	0	0	0	0	22	1	3	1	1	1	5	1	5	1	5	5	5	0	5	0	5	1	0	0
47	1	5	2	0	1	0	0	0	0	0	0	18	1	1	missing	missing	5	0	5	0	5	5	5	5	5	5	5	0	5	5	5
68	1	3	1	missing	1	0	0	0	0	0	0	18	1	1	0	1	0	0	5	0	5	5	5	5	5	5	5	0	5	5	5
53	1	5	1	0	2	0	0	0	1	0	0	1	1	1	1	missing	5	5	0	5	0	5	5	5	0	5	0	5	0	0	5
40	1	5	1	0	11	0	1	1	0	0	0	7	1	1	1	1	0	5	1	5	0	5	5	5	0	5	0	5	0	0	0
	1	missing	missing	missing	missing	missing	missing	missing	missing	missing	missing	17	missing	missing	missing	missing	5	5	5	5	0	5	5	5	5	5	5	5	0	5	5
60	1	2	2	0	0	0	0	0	0	1	0	34	1	2	1	1	0	5	0	5	0	5	5	5	5	5	5	5	0	5	0
25	2	5	2	0	3	2	0	1	1	0	0	8	1	1	0	1	0	5	0	5	0	5	5	5	5	5	5	5	0	5	0
61	2	3	3	1	2	missing	0	1	0	1	0	46	1	1	1	1	0	5	0	5	0	5	5	5	5	5	5	5	0	5	0
39	2	5	1	1	3	2	1	0	0	missing	0	10	1	3	1	0	5	5	5	5	5	5	5	5	1	5	1	5	5	0	5
18	2	5	1	0	9	3	0	0	0	0	0	44	1	1	0	1	0	5	0	5	0	5	5	5	5	5	5	5	0	5	0
51	1	2	1	0	3	0	0	0	0	1	0	6	1	1	1	1	0	5	0	5	0	5	5	5	5	5	5	5	0	5	0
39	1	5	2	1	missing	missing	0	0	0	0	missing	20	1	3	0	missing	5	1	5	1	5	5	5	0	5	0	5	0	5	5	5
32	1	5	2	1	0	0	0	0	0	0	missing	14	1	2	1	missing	5	1	5	1	5	5	5	0	5	0	5	0	5	5	5
26	1	5	1	0	0	0	0	1	0	0	0	8	1	4	1	missing	5	1	5	1	5	5	5	0	5	0	5	1	5	5	5
34	1	5	2	0	0	0	0	0	0	0	1	8	1	2	1	missing	5	1	5	1	5	5	5	1	5	1	5	1	5	5	5
31	1	5	1	missing	3	2	0	0	0	0	0	30	1	1	1	1	0	5	0	5	0	5	5	5	5	5	5	5	0	5	5
60	1	5	2	missing	2	1	0	0	0	0	0	9	1	1	1	1	0	5	0	5	0	5	5	5	0	5	0	5	0	0	0
57	1	1	1	1	4	1	0	0	0	1	0	16	1	1	1	1	1	5	1	5	1	5	5	5	0	5	0	5	0	0	0
47	1	5	1	missing	1	0	0	0	0	0	0	16	1	1	0	1	0	5	0	5	0	5	5	5	5	5	5	5	0	5	5
39	1	5	2	0	1	0	0	0	0	0	0	5	1	1	0	1	0	5	1	5	0	5	5	5	0	5	0	5	1	0	0
44	1	5	2	1	2	1	1	0	0	0	0	22	1	1	1	1	0	5	0	5	0	5	5	5	5	5	5	5	0	5	0
53	1	5	1	1	2	0	0	0	0	0	0	26	1	1	0	0	5	5	0	5	0	5	5	5	0	5	0	5	0	0	5
24	1	1	2	1	1	0	1	0	1	1	0	1	1	1	1	1	0	5	0	5	0	5	5	5	5	5	5	5	0	5	0
36	1	5	2	0	3	1	0	0	0	0	0	5	1	1	1	1	0	5	0	5	0	5	5	5	5	5	5	5	0	5	0
27	1	5	1	1	4	2	0	0	0	missing	0	19	1	1	1	1	0	5	0	5	0	5	5	5	5	5	5	5	0	5	0
38	1	5	2	missing	2	missing	0	0	0	0	0	25	1	1	0	1	0	5	0	5	0	5	5	5	5	5	5	5	0	5	0
60	1	5	3	1	1	0	0	1	0	0	0	8	1	1	0	missing	5	5	0	5	0	5	5	5	0	5	0	5	0	0	0
31	1	5	2	0	0	missing	0	0	0	0	1	17	1	1	1	1	1	5	1	5	1	5	5	5	0	5	0	5	0	0	0
35	1	5	5	0	2	0	0	0	0	0	0	12	1	1	0	1	0	5	0	5	0	5	5	5	5	5	5	5	0	5	0
34	1	5	2	1	1	missing	0	1	0	0	1	8	1	1	0	1	1	5	0	5	0	5	5	5	5	5	5	5	0	5	5
39	1	1	1	1	2	0	0	1	0	1	0	8	1	1	0	1	0	5	0	5	0	5	5	5	5	5	5	5	0	5	0
49	1	5	2	1	0	0	0	1	1	0	0	37	3	1	0	0	5	5	0	5	0	5	5	5	5	5	5	5	0	5	0
59	1	5	1	1	14	9	0	0	0	0	0	18	1	2	1	1	0	5	0	5	0	5	5	5	5	5	5	5	0	5	5
46	1	5	2	missing	2	missing	1	1	0	0	0	18	1	1	0	0	5	5	0	5	0	5	5	5	0	5	0	5	0	0	0
29	1	1	2	1	2	0	0	1	0	1	0	16	1	1	0	1	0	5	0	5	0	5	5	5	5	5	5	5	0	5	0
49	1	5	2	1	2	missing	1	1	0	0	0	6	1	2	0	1	0	0	5	0	5	5	5	5	5	5	5	0	5	5	5
60	1	2	2	0	4	1	0	0	0	1	0	22	1	1	1	1	1	5	1	5	1	5	5	5	0	5	0	5	1	0	0
43	1	5	2	0	missing	missing	1	1	1	0	0	8	1	1	1	1	0	5	1	5	0	5	5	5	0	5	0	5	0	0	0
40	1	5	2	0	missing	missing	0	1	1	0	0	8	1	3	0	0	5	5	1	5	1	5	5	5	0	5	0	5	0	0	0
61	1	5	1	0	0	0	0	0	0	0	0	19	1	2	0	0	5	5	1	5	1	5	5	5	0	5	0	5	0	0	0
43	1	5	2	1	missing	missing	0	0	missing	missing	missing	25	1	1	0	1	0	5	0	5	0	5	5	5	5	5	5	5	0	5	0
38	2	1	3	1	2	0	0	1	0	1	0	8	1	1	0	1	0	5	0	5	0	5	5	5	5	5	5	5	0	5	5
63	1	2	2	1	8	2	0	0	0	1	0	15	1	2	0	1	0	0	0	0	0	5	5	0	5	0	5	0	0	5	0
45	2	2	1	1	1	0	missing	1	0	0	0	19	1	1	0	1	0	5	0	5	0	5	5	5	0	5	0	5	0	0	0
35	1	5	5	0	2	0	0	0	0	0	0	12	1	1	0	1	0	5	0	5	0	5	5	5	5	5	5	5	0	5	0
39	2	1	2	1	5	1	0	1	0	1	0	37	1	1	1	1	0	5	0	5	0	5	5	5	5	5	5	5	0	5	0
61	1	5	3	1	3	2	0	1	0	0	0	8	1	1	0	1	0	5	0	5	0	5	5	5	5	5	5	5	0	5	0
32	1	5	2	1	2	0	0	1	0	0	missing	8	1	2	1	1	0	5	0	5	0	5	5	5	5	5	5	5	0	5	0
46	1	5	2	1	3	missing	1	0	0	missing	0	1	1	1	1	1	0	5	0	5	0	5	5	5	5	5	5	5	0	5	0
38	1	1	3	0	1	0	0	1	0	1	0	8	1	4	0	0	5	5	0	5	0	5	5	5	5	5	5	5	0	5	0
32	1	5	2	0	4	1	0	0	0	0	0	3	1	1	1	1	0	5	0	5	0	5	5	5	0	5	0	5	0	0	5
35	1	5	2	1	1	0	0	0	0	0	0	22	1	1	0	0	5	5	0	5	0	5	5	5	5	5	5	5	0	5	0
39	1	5	1	0	4	2	0	0	0	0	0	1	1	1	1	1	0	5	0	5	0	5	5	5	5	5	5	5	0	5	0
27	1	5	1	1	3	2	1	0	0	0	0	25	1	1	0	1	1	5	0	5	0	5	5	5	0	5	0	5	0	0	0
43	1	1	3	1	3	1	0	1	0	1	0	8	1	1	1	1	0	5	0	5	0	5	5	5	5	5	5	5	0	5	0
32	2	5	1	0	1	0	0	1	1	0	0	8	1	2	1	1	0	5	0	5	0	5	5	5	5	5	5	5	0	5	0
37	1	5	2	1	3	1	0	1	0	0	0	8	1	1	0	0	5	5	0	5	0	5	5	5	5	5	5	5	0	5	0
35	1	5	1	0	1	0	0	0	0	0	0	8	1	3	1	1	0	5	0	5	0	5	5	5	5	5	5	5	0	5	5
50	1	5	1	0	0	0	0	0	0	0	0	10	1	2	missing	1	0	5	1	5	1	5	5	5	0	5	0	5	0	0	1
	2	missing	missing	missing	missing	missing	missing	missing	missing	missing	missing	2	missing	missing	missing	missing	5	5	0	5	0	5	5	5	5	5	5	5	0	5	0
52	1	2	2	missing	1	missing	0	1	0	1	0	42	11	2	1	1	0	5	0	5	0	5	5	5	5	5	5	5	0	5	0
34	1	2	5	0	4	2	0	0	0	1	0	6	1	1	1	1	1	5	5	5	1	5	1	5	5	5	0	5	1	0	5
48	1	5	1	0	1	0	0	0	0	missing	0	16	1	1	0	1	0	5	0	5	0	5	5	5	5	5	5	5	0	5	0
40	1	1	1	1	1	0	0	1	0	1	0	18	1	4	0	missing	5	5	5	5	5	5	5	0	5	0	5	5	5	5	5
31	1	5	2	1	3	missing	0	0	0	0	0	23	1	1	0	0	5	5	0	5	0	5	5	5	5	5	5	5	0	5	0
33	1	5	2	0	0	0	0	0	1	0	missing	9	1	1	1	1	1	5	1	5	1	5	5	5	0	5	0	5	0	0	1
50	1	5	2	0	4	0	0	0	0	0	0	3	1	2	1	1	0	5	0	5	0	5	5	5	5	5	5	5	0	5	0
43	1	5	2	missing	0	0	0	0	0	0	0	38	1	3	1	1	1	5	1	5	1	5	5	5	0	5	0	5	0	5	0
31	2	5	3	1	6	2	0	0	0	0	0	23	1	2	1	1	0	5	5	5	0	5	5	5	5	5	5	5	0	5	0
12	2	4	1	1	3	0	0	0	0	0	0	6	1	1	0	0	5	5	0	5	0	5	5	5	5	5	5	5	0	5	0
32	1	5	2	missing	0	missing	0	1	0	0	0	8	1	3	1	0	5	5	1	5	1	5	5	5	1	5	1	5	0	0	1
67	1	3	2	1	3	missing	0	1	0	0	0	28	1	2	1	1	0	0	1	0	0	5	5	5	5	5	5	0	0	5	0
36	2	1	2	1	3	1	0	0	0	1	0	9	1	1	0	1	1	5	1	5	1	5	5	5	1	5	1	5	0	0	0
52	1	5	3	1	3	1	missing	0	0	0	0	37	1	1	0	1	0	5	0	5	0	5	5	5	5	5	5	5	0	5	0
63	1	3	2	0	0	0	0	0	0	1	0	19	1	2	0	1	0	5	0	5	0	5	5	5	5	5	5	5	0	5	0
39	1	4	5	1	3	1	1	0	1	0	0	1	1	1	1	1	0	5	0	5	0	5	5	5	5	5	5	5	0	5	0
42	1	5	5	0	0	0	0	0	0	0	0	23	11	1	1	1	0	5	0	5	0	5	5	5	5	5	5	5	0	5	0
54	1	2	1	1	missing	missing	0	1	0	1	0	8	1	1	0	1	5	5	0	5	0	5	5	5	5	5	5	5	0	5	0
58	1	1	4	0	10	2	0	1	0	1	0	15	1	1	1	1	0	5	0	5	0	5	5	5	5	5	5	5	0	5	0
36	1	5	2	1	2	0	0	0	0	missing	0	19	1	2	0	1	0	5	0	5	0	5	5	5	5	5	5	5	0	5	0
45	2	5	missing	0	2	1	0	0	0	0	0	30	1	1	1	1	0	5	0	5	0	5	5	5	5	5	5	5	0	5	0
31	1	5	1	1	2	0	0	0	0	missing	0	16	1	1	1	1	0	5	0	5	0	5	5	5	5	5	5	5	0	5	0
30	1	1	3	1	3	2	0	0	0	1	0	23	1	1	0	1	1	5	1	5	1	5	5	5	0	5	0	5	0	0	0
73	2	3	2	0	0	0	0	0	0	0	0	4	1	1	0	1	0	5	0	5	0	5	5	5	5	5	5	5	0	5	0
47	1	2	2	1	4	0	0	0	0	1	0	19	1	1	1	1	0	5	0	5	0	5	5	5	5	5	5	5	0	5	0
46	1	5	2	0	3	1	0	1	0	missing	0	4	1	1	1	1	0	5	1	5	0	5	5	5	5	5	5	5	0	5	0
37	1	5	1	0	7	0	0	1	0	0	0	15	1	1	1	1	0	5	0	5	0	5	5	5	5	5	5	5	0	5	5
68	1	3	3	0	1	0	0	0	missing	1	0	17	1	1	1	1	0	5	0	5	0	5	5	5	5	5	5	5	0	5	0
47	1	1	2	0	3	0	0	0	0	1	0	19	1	1	1	1	0	5	0	5	0	5	5	5	0	5	0	5	0	0	0
36	2	2	2	1	5	4	0	0	0	1	0	28	1	4	1	1	1	5	1	5	1	5	5	5	1	5	1	5	1	0	1
27	1	5	2	1	3	1	0	1	0	missing	missing	25	1	1	0	1	0	5	0	5	0	5	5	5	5	5	5	5	0	5	0
61	1	5	2	missing	2	0	0	0	0	0	0	2	1	1	1	1	0	5	0	5	0	5	5	5	5	5	5	5	0	5	0
37	2	5	2	0	3	missing	0	1	0	0	0	31	1	1	1	1	0	5	0	5	0	5	5	5	5	5	5	5	0	5	0
52	1	5	3	1	0	0	1	0	0	0	0	3	1	1	0	1	1	5	1	5	1	5	5	5	0	5	0	5	1	0	1
55	1	5	1	0	0	0	0	0	0	0	0	1	1	1	1	1	1	1	5	1	5	5	5	0	5	0	5	0	5	5	5
35	1	1	1	1	0	0	0	1	0	1	0	8	1	1	0	1	1	5	1	5	1	5	5	5	0	5	0	5	0	0	5
42	2	1	2	0	3	0	0	1	0	1	0	4	1	1	0	1	0	5	0	5	0	5	5	5	5	5	5	5	0	5	5
68	1	3	2	1	2	1	0	0	1	1	0	20	1	1	1	1	0	5	0	5	0	5	5	5	0	5	0	5	0	0	0
50	1	5	1	1	missing	missing	0	1	0	0	missing	8	1	3	missing	missing	5	5	5	5	5	5	5	0	5	0	5	5	5	5	5
42	2	5	1	1	12	2	0	0	0	0	0	7	1	1	0	1	0	5	0	5	0	5	5	5	5	5	5	5	0	5	0
39	1	5	1	0	5	2	0	0	0	missing	0	16	1	1	1	1	0	5	0	5	0	5	5	5	5	5	5	5	0	5	5
30	1	5	2	1	4	2	1	0	0	0	0	6	3	1	0	0	5	5	0	5	0	5	5	5	5	5	5	5	0	5	0
54	2	3	missing	1	3	1	0	1	0	1	0	8	1	1	0	1	1	5	0	5	0	5	5	5	0	5	0	5	0	0	0
65	1	1	2	1	5	2	0	1	0	1	0	8	1	1	0	1	0	5	0	5	0	5	5	5	5	5	5	5	0	5	0
50	1	1	1	1	5	2	0	1	0	1	0	2	1	1	1	1	0	5	0	5	0	5	5	5	5	5	5	5	0	5	0
17	1	5	1	1	2	0	0	0	0	0	0	21	1	1	0	1	0	5	0	5	0	5	5	5	5	5	5	5	0	5	0
59	2	3	3	1	0	0	0	1	0	1	0	8	1	1	0	1	0	5	0	5	0	5	5	5	5	5	5	5	0	5	5
30	2	1	1	1	4	1	0	0	0	1	0	16	1	1	0	1	0	1	1	0	0	5	5	0	5	0	5	0	0	5	0
40	2	2	1	0	2	0	0	0	0	1	0	19	1	4	0	missing	5	5	1	5	1	5	5	5	0	5	0	5	0	0	0
28	1	5	2	1	3	1	missing	0	0	missing	0	19	1	1	1	1	5	5	0	5	0	5	5	5	5	5	5	5	0	5	0
16	2	4	3	0	1	0	0	0	0	1	0	19	1	1	1	1	0	5	1	5	0	5	5	5	0	5	0	5	0	0	0
60	1	5	2	0	missing	missing	0	1	1	0	0	8	1	1	0	1	0	5	0	5	0	5	5	5	5	5	5	5	0	5	0
48	1	5	1	0	5	1	0	0	0	0	0	30	1	1	1	1	0	5	0	5	0	5	5	5	5	5	5	5	0	5	0
49	1	5	2	0	0	0	0	0	0	missing	0	4	1	1	0	1	0	5	0	5	0	5	5	5	5	5	5	5	0	5	0
31	1	5	1	0	2	0	0	0	0	0	0	9	1	1	1	1	0	5	0	5	0	5	5	5	5	5	5	5	0	5	0
43	1	1	1	1	2	0	1	0	1	1	0	1	1	1	0	missing	5	5	0	5	0	5	5	5	5	5	5	5	0	5	0
60	1	2	3	0	2	0	0	1	0	1	0	8	1	2	0	1	1	5	5	5	5	5	5	0	5	0	5	5	5	5	5
55	1	2	1	0	3	0	0	0	0	1	0	12	1	2	0	missing	5	5	5	5	5	5	5	1	5	1	5	5	5	5	5
52	1	5	2	1	1	0	1	0	0	0	0	35	1	1	1	1	0	5	0	5	0	5	5	5	5	5	5	5	0	5	0
20	2	1	2	1	2	0	0	0	0	1	0	13	1	1	0	1	1	5	1	5	1	5	5	5	0	5	0	5	0	0	0
25	1	1	3	1	2	0	0	0	0	1	0	13	1	1	0	1	5	5	0	5	0	5	5	5	5	5	5	5	0	5	0
28	1	5	1	missing	missing	missing	0	0	1	0	0	4	1	1	1	1	0	5	0	5	0	5	5	5	5	5	5	5	0	5	0
52	1	5	2	missing	2	0	0	0	0	0	0	5	1	2	1	1	0	5	0	5	0	5	5	5	5	5	5	5	0	5	0
31	1	5	1	0	0	0	0	1	1	0	0	8	1	3	0	1	0	5	5	5	5	5	5	5	1	5	1	5	5	0	5
43	2	5	1	0	1	0	0	0	0	0	missing	1	1	2	1	1	0	5	0	5	0	5	5	5	5	5	5	5	0	5	0
32	1	5	1	0	4	0	0	0	1	missing	0	16	1	1	0	1	0	5	1	5	1	5	5	5	1	5	1	5	0	1	1
32	1	5	2	1	5	2	0	0	0	missing	0	25	1	1	1	1	0	5	0	5	0	5	5	5	5	5	5	5	0	5	0
32	2	5	1	0	3	2	missing	1	0	0	0	39	1	1	0	0	5	5	5	5	1	5	1	5	5	5	0	5	1	0	5
42	1	5	1	0	6	4	0	0	0	0	1	2	1	1	0	1	0	5	0	5	0	5	5	5	5	5	5	5	0	5	0
25	1	5	1	0	4	1	0	0	0	0	0	1	1	1	0	1	0	5	0	5	0	5	5	5	5	5	5	5	0	5	0
59	2	2	1	0	0	0	0	0	0	1	missing	8	1	4	1	1	1	5	5	5	5	5	5	1	5	0	5	5	5	0	5
54	1	5	3	0	2	0	0	0	0	missing	0	39	1	1	1	1	1	5	1	5	5	5	5	5	0	5	0	5	0	0	0
21	1	5	3	1	4	2	0	0	0	0	0	21	1	1	0	1	1	5	5	5	5	5	5	5	5	5	5	5	5	5	5
56	1	5	1	0	0	0	0	1	1	0	0	1	1	1	1	1	0	5	1	5	0	5	5	5	5	5	5	5	0	5	0
62	1	3	1	0	1	0	0	0	0	1	0	1	1	1	0	1	0	5	0	5	0	5	5	5	5	5	5	5	0	5	0
83	2	3	2	1	4	1	0	1	0	1	0	37	1	1	1	1	0	0	0	0	0	5	5	5	5	5	5	0	0	5	0
50	1	5	1	0	2	0	1	0	0	0	0	12	1	1	1	1	0	0	0	0	0	5	5	0	0	0	0	0	0	0	0
47	1	5	1	0	0	0	0	0	0	0	0	30	1	1	1	1	0	5	0	5	0	5	5	5	5	5	5	5	0	5	0
52	2	5	2	missing	3	1	0	0	0	0	0	5	1	1	1	1	1	1	1	1	1	5	5	0	0	0	0	0	0	0	0
37	1	5	2	1	1	0	0	0	0	0	0	22	1	1	1	1	0	5	1	5	0	5	5	5	0	5	0	5	0	0	0
47	1	5	2	missing	3	0	0	0	1	0	0	42	1	1	1	1	0	0	0	0	0	5	5	5	5	5	5	0	0	5	5
51	2	5	2	1	2	0	0	0	0	0	0	28	1	2	0	1	1	5	5	5	5	5	5	5	5	5	5	5	5	5	5
33	1	5	1	0	0	0	0	1	1	0	0	27	1	2	0	1	0	0	0	0	0	5	5	5	5	5	5	0	0	5	5
40	1	5	2	1	6	0	1	0	0	0	0	24	1	1	1	1	1	1	1	1	1	0	5	5	5	5	5	0	0	5	5
58	2	3	1	1	2	0	0	0	0	1	0	34	1	1	0	1	0	0	0	0	0	5	5	5	5	5	5	0	0	5	5
49	1	5	2	1	2	0	1	0	0	missing	0	34	1	1	1	1	0	0	0	0	0	5	5	5	5	5	5	0	0	5	5
53	1	5	1	0	2	0	0	0	0	0	0	34	1	1	1	1	0	0	0	0	0	5	5	5	5	5	5	0	0	5	5
55	1	5	2	0	4	0	0	0	0	0	0	44	1	2	0	1	1	1	1	1	1	0	5	5	5	5	5	0	0	5	5
25	2	1	1	1	4	1	1	0	0	1	0	28	1	1	0	1	0	5	0	5	0	5	5	5	5	5	5	5	0	5	5
71	1	3	3	1	6	0	0	0	0	missing	0	38	1	1	0	1	0	0	0	0	0	5	5	5	5	5	5	0	0	5	5
32	1	5	1	1	7	3	1	0	missing	0	0	2	1	1	1	1	0	0	5	0	5	5	5	5	5	5	5	0	5	5	5
38	1	5	2	0	1	0	0	0	0	0	0	14	1	2	0	1	0	5	0	5	0	5	5	5	5	5	5	5	0	5	5
40	1	1	3	0	3	2	0	1	0	1	0	42	1	1	1	1	0	5	0	5	0	5	5	5	5	5	5	5	0	5	5
85	2	3	1	1	missing	missing	0	1	0	1	0	42	1	1	0	1	0	0	5	0	5	5	5	5	5	5	5	0	5	5	5
53	1	5	1	0	0	0	0	0	1	0	0	2	1	1	1	1	0	0	5	0	5	5	5	5	5	5	5	0	5	5	5
28	1	5	2	0	3	0	missing	0	missing	0	0	44	1	2	1	1	1	1	1	1	1	0	5	5	5	5	5	1	1	5	5
43	1	5	missing	missing	missing	missing	0	1	0	0	missing	28	1	1	1	1	0	0	0	0	0	5	5	5	5	5	5	0	0	5	5
42	1	1	1	1	3	1	1	0	0	1	0	14	1	1	1	1	0	0	0	0	0	5	5	5	5	5	5	0	0	5	5
58	2	5	2	1	1	0	1	0	1	0	0	2	1	1	0	1	0	0	5	0	5	5	5	5	5	5	5	0	5	5	5
61	1	2	2	0	3	missing	0	0	0	0	0	36	1	1	0	1	0	0	0	0	0	5	5	5	5	5	5	0	0	5	5
39	1	5	2	1	10	4	0	0	0	0	0	29	1	1	1	1	0	0	0	0	0	5	5	5	5	5	5	0	0	5	5
42	1	5	2	1	8	0	0	0	0	0	0	44	1	1	0	1	0	0	0	0	0	5	5	5	5	5	5	0	0	5	5
42	1	5	2	1	8	0	0	0	0	0	0	44	1	1	0	1	0	0	0	0	0	5	5	5	5	5	5	0	0	5	5
66	2	3	2	0	11	4	0	0	0	1	0	36	1	1	1	1	0	5	0	5	0	5	5	5	5	5	5	5	0	5	5
59	1	5	1	1	1	0	0	0	0	0	0	38	1	1	1	1	0	0	0	0	0	5	5	5	5	5	5	0	0	5	5
55	1	5	2	1	18	8	0	0	0	0	0	29	1	1	0	1	1	1	5	1	5	5	5	0	5	5	5	0	5	5	5
58	1	5	3	0	10	0	1	1	0	0	0	38	1	1	1	1	0	0	0	0	0	5	5	5	5	5	5	0	0	5	5
34	1	5	2	1	12	6	1	0	0	0	1	29	1	2	1	1	1	1	5	1	5	0	5	0	5	0	5	0	5	5	5
51	1	5	2	0	10	3	0	0	0	0	0	36	1	1	0	1	0	5	0	5	0	5	5	5	5	5	5	5	0	5	5
60	1	5	1	0	1	0	0	0	0	0	0	27	1	1	1	1	1	1	1	1	1	0	5	0	5	0	5	0	0	5	5
45	1	1	2	1	1	missing	0	1	0	1	0	42	1	1	1	1	0	5	0	5	0	5	5	5	5	5	5	5	0	5	5
17	1	5	2	1	6	3	1	1	0	0	0	14	1	1	1	1	0	0	0	0	0	5	5	5	5	5	5	0	0	5	0
42	1	1	3	1	missing	missing	0	1	1	1	1	24	1	1	0	0	5	5	1	5	1	5	5	0	5	5	5	5	0	5	5
47	1	5	2	0	4	1	0	0	0	0	0	28	1	1	1	1	0	0	0	0	0	5	5	5	5	5	5	0	0	5	5
52	1	5	2	0	1	0	0	0	0	0	0	14	1	2	0	1	1	1	1	1	1	0	5	5	5	5	5	1	1	5	5
47	1	5	1	0	1	0	0	0	0	0	missing	28	1	1	1	1	0	0	0	0	0	5	5	5	5	5	5	0	0	5	5
46	1	5	1	0	0	0	0	0	0	0	0	28	1	1	1	1	0	0	0	0	0	5	5	5	5	5	5	0	0	5	5
68	1	3	2	0	1	missing	0	0	0	0	0	36	1	1	1	missing	5	5	0	5	0	5	5	5	5	5	5	5	0	5	5
30	2	5	1	0	12	2	missing	0	1	0	0	34	1	1	0	1	0	0	5	0	5	5	5	5	5	5	5	0	5	5	5
80	1	3	1	1	8	5	0	0	0	missing	0	34	1	1	0	1	0	5	0	5	0	5	5	5	5	5	5	5	0	5	5
47	2	5	1	0	1	0	0	0	1	0	1	34	1	1	0	1	0	5	0	5	0	5	5	5	5	5	5	5	0	5	5
29	2	5	1	0	12	2	0	0	1	0	0	34	1	1	1	1	0	0	0	0	0	5	5	5	5	5	5	0	0	5	5
54	1	5	1	1	3	0	0	0	1	0	0	2	1	1	missing	1	1	1	5	1	5	5	5	0	5	0	5	0	5	5	5
48	1	5	2	0	2	1	0	0	0	0	0	27	1	1	0	0	5	1	1	1	1	0	5	0	5	0	5	0	0	5	5
28	1	5	2	1	7	1	1	0	0	0	0	34	1	1	1	1	1	1	1	1	1	0	5	0	5	0	5	0	0	5	5
67	2	3	2	1	1	missing	0	0	0	1	0	14	1	1	1	1	0	0	0	0	0	5	5	5	5	5	5	0	0	5	5
34	1	5	5	0	3	0	0	1	0	0	0	37	1	1	1	missing	5	5	0	5	0	5	5	5	5	5	5	5	0	5	5
52	1	5	3	0	0	missing	0	0	0	0	0	38	1	1	1	1	0	1	5	0	5	5	5	5	5	5	5	0	5	5	5
17	2	4	1	1	3	1	0	1	0	0	0	42	1	1	0	1	1	1	1	1	1	5	5	0	5	0	5	0	0	5	5
60	1	5	3	missing	0	missing	0	0	0	0	0	24	1	1	1	1	0	5	0	5	0	5	5	5	5	5	5	5	0	5	5
46	2	1	3	1	1	missing	0	1	0	1	0	42	1	1	1	1	0	0	0	0	0	5	5	5	5	5	5	0	0	5	5
77	2	3	3	1	1	0	0	1	0	1	0	44	1	2	0	missing	5	1	1	1	1	0	5	5	5	5	5	1	1	5	5
40	1	5	2	1	2	0	0	0	0	0	0	28	1	1	1	1	5	0	0	0	0	5	5	5	5	5	5	0	0	5	5
38	1	5	2	1	5	1	0	1	0	0	0	44	1	1	1	1	0	5	0	5	0	5	5	5	5	5	5	5	0	5	5
44	1	5	2	1	7	1	1	0	0	0	0	44	1	1	1	1	0	5	0	5	0	5	5	5	5	5	5	5	0	5	5
54	1	5	2	1	missing	missing	0	0	0	0	0	44	1	1	0	1	1	5	5	5	5	5	5	0	5	5	5	5	5	5	5
56	2	2	2	1	4	1	0	0	0	1	0	44	2	1	0	0	5	1	5	0	5	5	5	5	5	5	5	0	5	5	5
45	2	5	3	0	3	missing	0	1	0	0	0	42	1	1	1	1	0	0	0	0	0	5	5	5	5	5	5	0	0	5	5
49	2	5	3	0	2	missing	0	1	0	0	0	42	1	1	0	1	1	1	1	1	1	0	5	0	5	0	5	1	1	5	5
30	1	5	2	0	10	5	missing	0	0	0	0	34	1	1	1	1	0	0	0	0	0	5	5	5	5	5	5	0	0	5	5
29	2	5	2	1	6	3	0	1	0	0	0	42	1	1	0	0	5	5	5	5	5	5	5	5	5	5	5	5	5	5	5
49	1	5	1	1	1	0	0	0	0	0	0	38	1	1	1	1	0	1	1	0	0	5	5	5	5	5	5	0	0	5	5
75	2	missing	missing	missing	missing	missing	0	missing	missing	missing	missing	38	1	1	0	0	5	0	5	0	5	5	5	5	5	5	5	0	5	5	5
62	1	1	3	1	1	missing	0	1	0	1	0	42	1	1	0	missing	5	1	5	1	5	5	5	0	5	5	5	0	5	5	5
36	2	5	2	1	3	1	0	0	0	0	0	36	1	1	1	1	0	5	0	5	0	5	5	5	5	5	5	5	0	5	5
28	2	5	2	0	5	2	0	0	0	0	0	44	1	1	1	1	0	1	1	1	0	0	5	5	5	5	5	1	1	5	5
36	1	2	2	0	7	5	0	1	1	1	0	44	1	1	1	1	1	5	1	5	1	5	5	0	5	5	5	5	0	5	5
25	1	5	2	missing	3	1	1	0	0	missing	0	24	1	2	0	1	0	5	0	5	0	5	5	5	5	5	5	5	0	5	5
38	1	1	1	1	2	1	0	0	0	1	0	38	1	1	0	1	0	0	0	0	0	5	5	5	5	5	5	0	0	5	5
38	2	5	2	missing	2	1	0	1	0	0	0	24	1	2	1	1	0	5	0	5	0	5	5	5	5	5	5	5	0	5	5
30	1	5	2	1	4	1	0	0	0	0	0	44	1	1	0	1	0	5	0	5	0	5	5	5	5	5	5	5	0	5	5
68	1	3	2	1	5	1	0	0	0	1	0	36	1	1	0	1	0	1	5	0	5	5	5	5	5	5	5	0	5	5	5
52	1	2	2	missing	1	missing	0	1	0	1	0	42	11	2	0	1	0	0	5	0	5	5	5	5	5	5	5	0	5	5	5
43	1	5	3	1	3	missing	0	1	0	0	0	42	1	1	1	1	0	0	0	0	0	5	5	5	5	5	5	0	0	5	5
33	2	5	2	0	14	5	0	0	0	0	0	36	1	1	1	1	1	1	1	1	1	0	5	0	5	0	5	1	1	5	5
	2	missing	missing	missing	missing	missing	missing	missing	missing	missing	missing	29	missing	missing	0	missing	5	5	5	5	5	5	5	5	5	5	5	5	5	5	5
79	1	3	1	1	1	0	0	0	0	1	0	34	1	2	0	1	0	5	0	5	0	5	5	5	5	5	5	5	0	5	5
22	2	5	1	0	7	3	1	1	0	0	0	38	1	1	1	1	0	1	5	0	5	1	5	5	5	5	5	1	5	5	5
19	2	5	2	1	3	1	1	0	1	0	0	2	1	3	1	1	0	5	0	5	0	5	5	5	5	5	5	5	0	5	5
59	1	5	1	0	1	0	0	0	0	0	0	27	1	1	1	1	0	5	5	5	5	5	5	5	5	5	5	5	5	5	5
56	1	1	2	1	15	missing	0	0	0	1	0	29	2	1	0	0	5	1	1	0	0	5	5	5	5	5	5	0	0	5	5
71	1	3	3	1	6	0	0	0	0	missing	0	38	1	1	1	1	0	0	0	0	0	5	5	5	5	5	5	0	0	5	5
29	1	5	missing	0	1	1	0	0	0	0	0	28	1	1	1	1	0	5	0	5	0	5	5	5	5	5	5	5	0	5	5
32	1	5	2	missing	2	missing	0	0	0	0	0	24	1	1	1	1	1	1	1	0	0	5	5	5	5	5	5	0	0	5	5
53	1	5	3	missing	1	missing	0	1	0	1	0	27	1	1	0	1	1	5	1	5	1	5	5	0	5	0	5	5	1	5	5
42	1	1	2	1	3	2	0	1	0	1	0	38	1	1	1	1	1	1	5	1	5	5	5	0	5	0	5	0	5	5	5
63	1	3	1	1	1	0	1	0	0	missing	0	24	1	1	1	1	5	0	0	0	0	5	5	5	5	5	5	0	0	5	5
43	2	5	3	1	1	missing	1	1	0	0	0	42	1	1	0	missing	5	1	1	0	0	5	5	5	5	5	5	0	0	5	5
49	1	5	1	0	0	missing	0	0	0	0	0	14	1	1	1	1	0	5	1	5	0	5	5	5	5	5	5	5	0	5	5
31	1	2	3	1	3	2	1	1	0	0	0	28	1	1	1	1	1	1	5	1	5	5	5	0	5	0	5	0	5	5	5
41	1	5	1	1	1	0	0	1	0	0	0	14	1	2	1	1	1	5	1	5	1	5	5	0	5	0	5	5	1	5	5
53	1	5	1	0	2	1	0	0	0	0	0	14	1	1	1	1	0	5	1	5	0	5	5	5	5	5	5	5	0	5	5
49	1	5	2	0	7	missing	missing	0	0	0	0	29	1	2	1	1	1	1	1	1	1	5	5	0	5	0	5	1	1	5	5
42	2	5	1	missing	2	0	0	0	0	0	0	14	1	1	1	1	0	0	0	0	0	5	5	5	5	5	5	0	0	5	5
30	1	5	2	0	3	2	1	0	0	0	0	36	1	1	1	1	0	1	1	0	0	5	5	5	5	5	5	0	0	5	5
43	1	5	1	0	5	4	0	0	0	0	1	28	1	2	1	1	0	0	0	0	0	5	5	5	5	5	5	0	0	5	5
29	2	2	1	0	4	3	0	1	0	1	0	14	1	2	1	1	0	0	0	0	0	5	5	5	5	5	5	0	0	5	5
59	1	2	1	0	1	0	0	1	0	1	0	38	1	2	1	missing	5	1	5	1	5	0	5	0	5	0	5	0	5	5	5
20	1	5	2	1	2	0	0	1	0	0	missing	28	1	1	0	0	5	1	5	1	5	5	5	1	5	1	5	1	5	5	5
38	2	5	2	missing	1	0	0	0	0	0	0	28	1	1	1	1	1	1	1	1	1	5	5	1	5	1	5	1	1	5	5
74	2	3	1	1	2	0	0	0	0	1	0	28	1	1	0	0	5	0	5	0	5	5	5	5	5	5	5	0	5	5	5
32	2	5	2	1	7	2	1	0	0	0	0	29	1	1	1	1	0	5	1	5	0	5	5	5	5	5	5	5	0	5	5
60	1	2	2	0	0	0	0	0	0	1	0	34	1	2	1	1	0	0	0	0	0	5	5	5	5	5	5	0	0	5	5
47	1	5	2	0	6	missing	0	0	0	0	0	36	1	1	1	1	0	0	0	0	0	5	5	5	5	5	5	0	0	5	5
40	1	1	3	1	3	2	0	1	0	1	0	42	1	2	1	1	1	5	1	5	1	5	5	5	5	5	5	5	1	5	5
79	2	3	1	1	1	0	0	0	0	1	0	34	1	1	missing	0	5	0	0	0	0	5	5	5	5	5	5	0	0	5	5
40	1	2	2	1	3	0	0	0	0	1	0	37	1	1	1	1	0	5	0	5	0	5	5	5	5	5	5	5	0	5	5
47	1	1	3	0	7	5	0	1	0	1	0	42	1	2	0	0	5	1	5	1	5	0	5	0	5	0	5	1	5	5	5
45	1	5	2	0	0	missing	1	0	0	0	0	45	1	1	1	1	0	5	0	5	0	5	5	5	5	5	5	5	0	5	5
89	2	3	3	1	3	missing	0	1	0	1	0	29	1	1	0	0	5	1	5	1	5	0	5	0	5	0	5	1	5	5	5
47	1	5	2	0	7	missing	0	0	0	0	0	29	1	1	0	1	1	1	1	1	1	1	5	1	5	0	5	0	0	5	5
50	1	1	3	1	2	0	0	0	0	1	0	37	1	1	1	1	1	1	1	1	1	0	5	0	5	0	5	1	1	5	5
39	1	5	2	0	4	1	0	0	0	0	0	45	1	1	0	1	0	0	0	0	0	5	5	5	5	5	5	0	0	5	5
78	1	3	1	1	1	0	0	0	0	1	0	38	1	1	1	1	0	0	0	0	0	5	5	5	5	5	5	0	0	5	5
56	1	1	4	1	1	0	0	0	0	1	0	27	1	1	1	1	0	0	0	0	0	5	5	5	5	5	5	0	0	5	5
45	1	2	1	0	1	0	0	0	0	1	0	44	1	1	1	1	0	0	0	0	0	5	5	5	5	5	5	0	0	5	5
41	1	5	2	0	3	0	0	0	0	0	0	36	1	1	0	0	5	5	0	5	0	5	5	5	5	5	5	5	0	5	5
82	2	3	1	1	missing	missing	0	1	0	1	0	42	1	2	1	missing	5	5	0	5	0	5	5	5	5	5	5	5	0	5	5
47	1	5	2	0	7	3	1	1	0	0	0	44	1	1	0	1	0	0	0	0	0	5	5	5	5	5	5	0	0	5	5
58	1	1	3	1	2	1	0	0	0	1	0	14	1	1	1	1	1	5	1	5	1	5	5	0	5	0	5	5	1	5	5
28	2	5	2	0	3	2	1	0	0	0	0	27	1	1	1	1	0	5	0	5	0	5	5	5	5	5	5	5	0	5	5
61	1	5	1	missing	0	missing	0	1	1	0	1	14	1	1	0	1	0	5	0	5	0	5	5	5	5	5	5	5	0	5	5
49	1	5	1	1	1	missing	0	0	0	0	0	44	1	1	0	0	5	0	0	0	0	5	5	5	5	5	5	0	0	5	5
38	1	2	5	1	4	0	0	1	0	1	0	42	1	1	0	1	5	1	1	0	0	0	5	0	5	0	5	1	1	5	5
45	1	5	2	1	5	2	1	0	0	0	missing	38	1	1	1	1	0	1	1	0	0	1	5	1	5	0	5	1	1	5	5
46	1	2	1	0	3	0	1	0	0	1	0	27	1	1	0	1	0	0	0	0	0	5	5	5	5	5	5	0	0	5	5
53	1	5	1	1	1	0	0	0	0	0	0	28	1	1	missing	1	0	0	0	0	0	5	5	5	5	5	5	0	0	5	5
71	1	3	3	1	6	0	0	0	0	missing	0	38	1	1	1	1	0	0	0	0	0	5	5	5	5	5	5	0	0	5	5
37	1	5	1	1	missing	missing	0	1	0	0	0	42	1	1	1	1	0	0	0	0	0	5	5	5	5	5	5	0	0	5	5
59	1	1	3	1	5	1	0	1	0	1	0	42	1	1	0	1	1	5	0	5	0	5	5	5	5	5	5	5	1	5	5
57	2	5	3	1	1	missing	0	1	0	0	0	42	1	2	0	0	5	5	0	5	0	5	5	5	5	5	5	5	0	5	5
19	2	5	2	0	7	missing	0	0	1	0	0	29	1	1	0	1	0	5	5	5	5	5	5	5	5	5	5	5	5	5	5
57	1	2	2	0	2	0	0	0	0	1	1	44	1	1	1	1	1	5	1	5	1	5	5	5	5	5	5	5	1	5	5
43	1	2	2	1	6	2	0	1	0	0	0	36	1	1	0	0	5	1	1	0	0	5	5	0	5	0	5	0	0	5	5
43	1	2	2	1	6	2	0	1	0	0	0	36	1	1	0	0	5	1	1	0	0	5	5	0	5	0	5	0	0	5	5
53	1	5	3	1	1	0	0	0	0	0	0	14	1	1	1	1	1	1	1	1	1	0	5	0	5	0	5	1	1	5	5
36	1	5	2	1	3	2	0	0	0	0	0	38	1	1	1	1	1	1	5	1	5	5	5	0	5	0	5	1	5	5	5
60	1	5	2	0	18	8	0	0	0	0	0	44	1	1	0	1	0	0	0	0	0	5	5	5	5	5	5	0	0	5	5
61	2	3	2	0	12	4	0	0	0	1	0	29	1	1	0	1	0	5	0	5	0	5	5	5	5	5	5	5	0	5	5
42	1	2	2	1	3	0	0	0	0	1	0	44	1	1	1	1	0	5	0	5	0	5	5	5	5	5	5	5	0	5	5
26	1	5	1	0	3	1	0	0	0	0	0	28	1	1	1	1	0	5	0	5	0	5	5	5	5	5	5	5	0	5	5
56	1	5	2	1	4	1	1	0	0	0	0	14	1	1	1	1	0	5	0	5	0	5	5	5	5	5	5	5	0	5	5
50	2	1	3	1	6	2	0	0	0	1	0	34	1	1	1	1	0	0	0	0	0	5	5	5	5	5	5	0	0	5	5
39	1	5	3	0	8	missing	0	1	0	0	0	29	1	2	1	1	1	1	1	1	1	0	5	5	5	5	5	1	1	5	5
32	2	1	3	1	3	2	0	1	0	1	0	42	1	1	0	1	0	5	5	5	5	5	5	5	5	5	5	5	5	5	5
47	1	5	2	missing	2	0	1	0	0	missing	0	24	1	2	1	1	0	5	0	5	0	5	5	5	5	5	5	5	0	5	5
44	1	5	3	1	7	1	1	0	0	0	0	29	1	1	1	1	0	0	0	0	0	5	5	5	5	5	5	0	0	5	5
54	1	5	2	1	0	0	0	0	0	0	0	37	1	1	missing	0	5	0	5	0	5	5	5	5	5	5	5	0	5	5	5
58	1	1	4	missing	4	2	0	0	0	1	0	14	1	1	1	1	1	1	1	1	1	0	5	0	5	0	5	0	0	5	5
56	2	5	1	1	0	0	0	0	0	0	0	2	1	2	missing	1	1	5	1	5	1	5	5	5	5	5	5	5	1	5	5
32	2	1	2	1	4	3	0	0	0	1	0	28	1	1	0	0	5	0	0	5	0	5	5	5	5	5	5	0	0	5	5
43	1	5	1	0	2	missing	1	0	0	0	0	17	1	1	1	1	1	5	1	5	1	5	5	0	5	0	5	5	1	5	5
48	1	5	2	missing	2	0	0	0	0	missing	0	24	1	2	1	1	0	5	0	5	0	5	5	5	5	5	5	5	0	5	5
45	1	5	1	1	6	1	missing	0	0	0	0	37	1	1	1	1	0	0	0	0	0	5	5	5	5	5	5	0	0	5	5
49	1	5	3	1	1	0	0	1	0	0	1	28	1	3	1	1	0	0	0	0	0	5	5	5	5	5	5	0	0	5	5
40	1	5	2	1	3	2	0	0	missing	0	0	28	1	1	1	1	5	0	5	0	5	5	5	5	5	5	5	0	5	5	5
31	1	5	2	1	2	1	1	0	0	0	1	44	1	1	1	1	0	0	0	0	0	5	5	5	5	5	5	0	0	5	5
59	1	5	1	1	4	0	0	0	0	0	0	37	1	1	0	1	0	5	0	5	0	5	5	5	5	5	5	5	0	5	5
50	1	2	2	1	6	2	1	0	0	1	0	44	1	1	0	1	0	5	1	5	0	5	5	5	5	5	5	5	0	5	5
47	2	5	2	0	6	2	0	0	0	0	0	36	1	1	0	1	0	0	0	0	0	5	5	5	5	5	5	0	0	5	5
52	1	5	2	0	6	missing	0	0	0	0	0	29	1	1	0	1	0	5	0	5	0	5	5	5	5	5	5	5	0	5	5
86	1	3	2	1	1	0	0	0	0	1	0	45	1	1	0	1	1	1	1	1	1	0	5	5	5	5	5	0	0	5	5
59	1	2	2	1	1	0	0	0	0	1	0	38	1	2	0	1	0	5	5	5	5	5	5	5	5	5	5	5	5	5	5
55	1	5	3	1	5	1	0	0	0	0	1	29	1	2	0	0	5	1	1	0	0	5	5	5	5	5	5	0	0	5	5
69	1	3	1	1	1	0	0	1	0	1	0	38	1	1	0	0	5	5	5	5	5	5	5	5	5	5	5	5	5	5	5
33	1	5	5	0	0	0	missing	0	0	0	0	27	1	1	1	1	1	1	1	1	1	0	5	0	5	0	5	1	1	5	5
25	2	5	2	1	1	missing	0	1	0	0	0	42	1	1	1	1	1	1	1	1	1	0	5	0	5	0	5	0	0	5	5
37	1	1	1	1	2	missing	0	0	0	1	0	42	1	1	0	1	1	1	1	1	1	0	5	0	5	0	5	1	1	5	5
16	2	4	1	1	6	2	0	0	0	0	0	24	1	1	0	1	0	5	0	5	0	5	5	5	5	5	5	5	0	5	5
46	1	2	5	1	2	0	0	0	0	1	0	28	1	1	missing	0	5	5	5	5	5	5	5	5	5	5	5	5	5	5	5
50	1	5	1	1	0	0	0	0	1	0	0	2	1	1	0	1	0	5	0	5	0	5	5	5	5	5	5	5	0	5	5
19	1	5	2	0	6	1	0	1	0	0	0	34	1	3	0	missing	5	5	5	5	5	5	5	5	5	5	5	5	5	5	5
43	1	5	2	0	7	2	0	0	0	0	0	36	1	1	0	0	5	5	5	5	5	5	5	5	5	5	5	5	5	5	5
40	1	1	3	1	0	0	0	0	0	1	0	14	1	1	1	1	0	0	0	0	0	5	5	5	5	5	5	0	0	5	5
51	1	2	3	1	3	1	0	0	0	1	0	34	1	1	0	0	5	5	5	5	5	5	5	5	5	5	5	5	5	5	5
54	1	1	3	1	1	0	0	0	0	1	0	45	1	1	0	0	5	5	5	5	5	5	5	5	5	5	5	5	5	5	5
65	1	3	2	0	1	0	0	0	0	1	0	28	1	4	0	1	0	5	5	5	5	5	5	5	5	5	5	5	5	5	5
64	1	1	3	1	1	0	0	1	0	1	0	28	1	1	1	1	0	5	0	5	0	5	5	5	5	5	5	5	0	5	5
43	1	5	2	0	1	missing	0	0	0	0	0	36	3	1	0	0	5	5	5	5	5	5	5	5	5	5	5	5	5	5	5
	2	missing	missing	missing	missing	missing	missing	missing	missing	missing	missing	29	missing	missing	0	missing	5	5	5	5	5	5	5	5	5	5	5	5	5	5	5
	1	missing	missing	missing	missing	missing	missing	missing	missing	missing	missing	29	missing	missing	0	missing	5	5	5	5	5	5	5	5	5	5	5	5	5	5	5
40	1	5	1	0	5	4	0	0	0	0	0	27	1	2	0	1	5	5	5	5	5	5	5	5	5	5	5	5	5	5	5
	1	missing	missing	missing	missing	missing	missing	missing	missing	missing	missing	34	missing	missing	missing	missing	5	5	5	5	5	5	5	5	5	5	5	5	5	5	5
55	1	5	3	1	5	1	0	0	0	0	1	29	1	2	0	0	5	5	5	5	5	5	5	5	5	5	5	5	5	5	5
	1	missing	missing	missing	missing	missing	missing	missing	missing	missing	missing	42	missing	missing	0	missing	5	5	5	5	5	5	5	5	5	5	5	5	5	5	5
27	1	5	3	0	6	1	1	1	0	0	0	42	1	1	0	0	5	5	5	5	5	5	5	5	5	5	5	5	5	5	5
45	1	5	1	1	0	0	0	0	1	0	0	2	1	1	missing	1	0	0	5	0	5	5	5	5	5	5	5	0	5	5	5
36	1	5	2	1	6	1	0	1	0	0	0	42	1	1	0	1	0	5	5	5	5	5	5	5	5	5	5	5	5	5	5
39	1	5	2	0	1	0	0	0	0	0	1	27	1	1	1	1	0	0	0	0	0	5	5	5	5	5	5	0	0	5	5
32	1	5	1	1	3	0	missing	0	0	0	0	34	1	1	1	1	1	1	1	1	1	0	5	0	5	0	5	0	0	5	5
49	1	2	2	0	missing	missing	1	0	0	0	0	36	1	1	1	1	0	0	0	0	0	5	5	5	5	5	5	0	0	5	5
72	2	3	2	1	1	0	1	0	0	1	0	2	1	1	missing	0	5	5	5	5	5	5	5	5	5	5	5	5	5	5	5
38	1	5	2	1	2	0	0	0	0	0	0	37	1	2	1	1	0	0	0	0	0	5	5	5	5	5	5	0	0	5	5
54	1	2	2	0	0	missing	0	1	0	1	0	14	1	2	1	1	0	0	0	0	0	5	5	5	5	5	5	0	0	5	5
32	1	1	3	1	4	2	0	1	0	1	0	38	1	1	1	1	0	0	5	0	5	5	5	5	5	5	5	0	5	5	5
39	1	5	2	0	3	1	0	0	0	0	0	27	1	1	1	1	1	1	1	1	1	0	5	0	5	0	5	1	0	5	5
59	1	2	2	1	1	0	0	1	0	1	0	37	1	2	0	1	0	5	5	5	5	5	5	5	5	5	5	5	5	5	5
22	1	5	2	missing	3	0	0	0	0	0	missing	14	1	1	0	1	5	0	5	0	5	5	5	5	5	5	5	0	5	5	5
	2	missing	missing	missing	missing	missing	missing	missing	missing	missing	missing	29	missing	missing	0	missing	5	5	5	5	5	5	5	5	5	5	5	5	5	5	5
38	1	5	3	1	2	1	1	1	0	0	0	42	1	1	0	1	0	0	0	0	0	5	5	5	5	5	5	0	0	5	5
	2	missing	missing	missing	missing	missing	missing	missing	missing	missing	missing	37	missing	missing	0	missing	5	5	5	5	5	5	5	5	5	5	5	5	5	5	5
46	2	5	1	0	6	3	0	0	1	0	0	2	1	2	1	1	1	1	1	1	1	0	5	0	5	0	5	1	1	5	5
65	1	3	2	1	4	1	0	1	0	1	0	28	1	2	missing	1	0	5	5	5	5	5	5	5	5	5	5	5	5	5	5
56	1	5	2	0	3	missing	0	0	0	0	0	36	1	2	0	1	1	5	5	5	5	5	5	5	5	5	5	5	5	5	5
43	1	5	1	0	0	0	1	0	0	0	0	27	1	1	0	1	5	0	5	0	5	5	5	5	5	5	5	0	5	5	5
59	1	2	2	0	3	missing	0	0	0	1	0	29	1	1	0	1	0	0	5	0	5	5	5	5	5	5	5	0	5	5	5
31	2	5	1	1	5	2	0	0	1	0	0	2	1	1	missing	1	5	0	5	0	5	5	5	5	5	5	5	0	5	5	5
49	2	5	1	0	2	1	1	0	1	0	0	2	1	1	1	1	0	0	0	0	0	5	5	5	5	5	5	0	0	5	5
40	1	5	2	missing	6	2	1	1	0	0	0	24	1	1	1	1	5	0	5	0	5	5	5	5	5	5	5	0	5	5	5
66	2	3	2	1	3	0	0	1	0	1	0	28	1	2	1	1	0	5	0	5	0	5	5	5	5	5	5	5	0	5	5
70	1	2	2	0	2	0	0	0	1	1	0	27	1	4	0	missing	5	5	5	5	5	5	5	5	5	5	5	5	5	5	5
	2	missing	missing	missing	missing	missing	missing	missing	missing	missing	missing	42	missing	missing	0	missing	5	5	5	5	5	5	5	5	5	5	5	5	5	5	5
51	1	5	2	0	1	missing	0	0	0	0	0	36	1	1	1	1	0	0	0	0	0	5	5	5	5	5	5	0	0	5	5
39	1	5	2	0	1	0	0	0	0	0	1	44	1	2	1	1	0	5	0	5	0	5	5	5	5	5	5	5	0	5	5
56	1	5	2	0	5	2	0	1	0	0	0	42	1	1	1	0	5	5	1	5	1	5	5	0	5	0	5	5	1	5	5
32	2	5	1	0	3	2	0	0	0	0	0	2	1	1	1	1	1	5	1	5	1	5	5	0	5	0	5	5	0	5	5
27	2	5	4	1	2	1	1	0	0	0	0	14	1	1	1	1	1	1	1	1	1	0	5	0	5	0	5	1	1	5	5
46	1	5	3	0	1	missing	1	0	0	0	0	42	1	1	0	1	1	5	1	5	1	5	5	0	5	0	5	5	0	5	5
25	1	2	2	0	3	1	0	0	0	1	0	44	1	1	1	1	0	1	1	0	0	5	5	5	5	5	5	0	0	5	5
29	1	5	2	0	3	2	1	0	0	0	0	36	1	1	1	1	1	1	1	1	1	0	5	0	5	0	5	1	1	5	5
33	2	5	2	1	missing	missing	0	1	0	0	0	42	1	2	0	1	1	5	1	5	1	5	5	0	5	0	5	5	1	5	5
36	1	5	2	0	1	0	0	0	0	0	0	45	1	1	1	1	0	0	0	0	0	5	5	5	5	5	5	0	0	5	5
40	1	5	2	1	4	2	0	0	0	0	0	44	1	1	0	0	5	5	0	5	0	5	5	5	5	5	5	5	0	5	5
48	1	5	1	0	1	0	0	0	0	0	0	28	1	1	0	1	0	5	1	5	0	5	5	5	5	5	5	5	0	5	5
32	2	1	2	1	3	1	0	1	0	1	0	28	1	1	0	1	0	0	5	0	5	5	5	5	5	5	5	0	5	5	5
61	2	3	2	0	1	0	0	0	0	1	0	45	1	1	0	1	0	0	5	0	5	5	5	5	5	5	5	0	5	5	5
42	1	5	2	missing	7	5	0	1	0	0	1	38	1	3	1	1	1	5	1	5	1	5	5	1	5	1	5	5	1	5	5
60	1	1	1	0	3	0	0	0	0	1	0	38	1	2	1	1	0	1	1	0	0	5	5	5	5	5	5	0	0	5	5
59	1	2	1	0	6	0	0	0	0	1	0	38	1	1	0	1	0	0	0	0	0	5	5	5	5	5	5	0	0	5	5
35	1	5	2	0	5	3	1	1	1	0	0	42	1	1	0	1	0	5	0	5	0	5	5	5	5	5	5	5	0	5	5
50	2	1	2	missing	2	missing	0	0	0	1	0	38	1	2	missing	1	1	1	5	1	5	0	5	5	5	5	5	1	5	5	5
34	1	5	3	1	1	0	1	0	0	0	0	37	1	1	0	1	0	0	0	0	0	5	5	5	5	5	5	0	0	5	5
60	2	3	2	0	14	0	0	0	0	1	0	44	1	1	0	1	0	0	5	0	5	5	5	5	5	5	5	0	5	5	5
77	2	3	1	0	6	1	0	1	0	1	0	44	1	1	0	1	0	0	5	0	5	5	5	5	5	5	5	0	5	5	5
50	1	2	2	1	missing	missing	0	1	0	0	0	36	1	4	1	missing	5	1	5	1	5	5	5	0	5	0	5	1	5	5	5
36	1	1	2	0	2	0	0	0	0	1	0	14	1	1	1	1	1	5	1	5	1	5	5	0	5	0	5	5	1	5	5
39	1	5	1	1	3	0	1	0	1	0	0	2	1	1	1	1	0	0	5	0	5	5	5	5	5	5	5	0	5	5	5
59	2	5	5	0	8	3	1	1	1	0	0	45	1	2	0	1	0	0	0	0	0	5	5	5	5	5	5	0	0	5	5
42	1	5	2	1	6	1	1	0	0	0	0	37	1	1	0	1	0	0	0	0	0	5	5	5	5	5	5	0	0	5	5
51	1	1	3	1	9	0	0	0	0	1	0	29	1	1	0	1	0	5	1	5	0	5	5	5	5	5	5	5	0	5	5
30	2	1	3	1	1	1	0	1	0	1	0	42	1	1	0	0	5	0	0	0	0	5	5	5	5	5	5	0	0	5	5
30	1	5	2	0	3	1	1	0	0	0	0	14	1	1	1	1	0	0	5	0	5	5	5	5	5	5	5	0	5	5	5
46	1	5	5	0	0	missing	0	0	0	0	0	14	1	1	1	1	0	5	0	5	0	5	5	5	5	5	5	5	0	5	5
46	1	5	1	1	15	0	0	1	1	0	0	28	1	2	0	1	0	0	0	0	0	5	5	5	5	5	5	0	0	5	5
46	1	5	2	0	1	1	0	0	0	0	0	45	1	2	1	1	0	0	0	0	0	5	5	5	5	5	5	0	0	5	5
37	1	5	2	0	2	0	0	0	0	0	0	14	1	1	1	1	0	5	1	5	0	5	5	5	5	5	5	5	0	5	5
43	2	1	2	1	5	missing	1	0	0	1	0	29	1	1	0	1	0	5	0	5	0	5	5	5	5	5	5	5	0	5	5
25	1	5	2	1	6	2	1	1	0	0	0	29	1	1	0	1	0	0	0	0	0	5	5	5	5	5	5	0	0	5	5
63	1	3	2	0	2	missing	0	1	0	0	0	36	1	1	1	1	0	5	0	5	0	5	5	5	5	5	5	5	0	5	5
28	1	5	1	1	5	2	1	0	1	0	0	2	1	1	1	1	0	5	0	5	0	5	5	5	5	5	5	5	0	5	5
37	1	2	2	1	2	0	1	0	0	missing	0	44	1	1	1	1	1	5	1	5	1	5	5	0	5	0	5	5	0	5	5
24	2	5	2	0	4	3	1	1	1	0	0	14	1	2	1	1	1	1	1	1	1	0	5	5	5	5	5	1	1	5	5
33	1	5	2	1	3	1	0	0	0	0	0	44	1	2	1	1	0	5	0	5	0	5	5	5	5	5	5	5	0	5	5
61	2	3	1	1	1	0	0	0	missing	1	0	2	1	1	1	1	0	5	1	5	0	5	5	5	5	5	5	5	0	5	5
80	2	3	1	1	1	0	0	0	0	1	0	34	1	2	1	1	0	0	0	0	0	5	5	5	5	5	5	0	0	5	5
43	1	1	2	1	4	2	0	0	0	1	0	36	1	1	1	1	1	1	1	1	1	0	5	5	5	5	5	1	1	5	5
43	1	5	2	1	missing	missing	0	1	0	0	1	42	1	3	0	missing	5	1	5	1	5	5	5	1	5	1	5	1	5	5	5
46	1	5	2	1	7	3	0	0	0	0	0	36	1	2	0	1	0	0	0	0	0	5	5	5	5	5	5	0	0	5	5
42	1	5	2	1	1	missing	1	1	1	0	0	42	1	1	1	1	1	1	1	1	1	0	5	5	5	5	5	1	1	5	5
28	2	5	2	0	3	2	missing	0	0	0	0	44	1	1	0	1	0	0	0	0	0	5	5	5	5	5	5	0	0	5	5
77	2	3	1	0	1	0	0	0	0	1	0	27	1	1	1	1	0	1	1	0	0	5	5	5	5	5	5	0	0	5	5
68	1	3	2	missing	4	missing	0	1	0	1	0	29	1	2	0	1	0	5	0	5	0	5	5	5	5	5	5	5	0	5	5
53	1	1	2	0	1	missing	0	0	0	1	0	36	1	1	0	1	1	1	1	1	1	0	5	5	5	5	5	1	1	5	5
40	1	5	2	missing	2	1	1	0	0	0	0	28	1	2	0	1	1	1	5	1	5	1	5	0	5	0	5	1	5	5	5
36	2	5	2	1	2	1	1	0	0	0	0	44	1	1	1	1	1	5	1	5	1	5	5	0	5	0	5	5	1	5	5
57	1	5	2	1	1	0	0	1	0	missing	0	38	1	1	1	1	0	0	5	0	5	5	5	5	5	5	5	0	5	5	5
29	1	5	5	0	2	0	0	1	1	0	1	34	1	3	0	1	1	5	5	5	5	5	5	5	5	5	5	5	5	5	5
39	2	5	2	1	3	1	0	1	0	0	0	42	1	1	1	1	0	5	0	5	0	5	5	5	5	5	5	5	0	5	5
72	1	3	3	1	1	missing	0	1	0	1	0	42	1	1	1	1	1	5	1	5	1	5	5	0	5	0	5	5	1	5	5
57	1	5	2	0	0	0	1	1	1	0	1	45	1	1	1	1	0	1	1	0	0	5	5	5	5	5	5	0	0	5	5
61	1	5	2	1	2	1	0	0	0	0	0	44	1	1	0	0	5	5	0	5	0	5	5	5	5	5	5	5	0	5	5
26	2	5	2	0	7	missing	0	0	0	0	0	36	1	1	1	1	0	0	0	0	0	5	5	5	5	5	5	0	0	5	5
39	1	2	2	1	1	missing	0	1	0	1	0	42	1	4	0	missing	5	1	1	1	1	5	5	1	5	1	5	5	0	5	5
72	2	3	2	1	0	missing	0	1	0	0	0	36	1	1	missing	1	0	0	5	0	5	5	5	5	5	5	5	0	5	5	5
62	2	3	2	0	4	2	0	0	0	0	0	36	1	1	0	1	1	5	5	5	5	5	5	5	5	5	5	5	5	5	5
53	1	5	2	0	4	missing	0	0	0	0	0	36	1	3	1	1	0	5	0	5	0	5	5	5	5	5	5	5	0	5	5
81	2	3	2	1	0	missing	0	0	0	1	0	45	1	2	0	1	0	5	0	5	0	5	5	5	5	5	5	5	0	5	5
59	1	2	1	0	6	0	0	0	0	1	0	38	1	1	0	1	0	0	5	0	5	5	5	5	5	5	5	0	5	5	5
44	1	5	1	1	2	0	0	0	0	1	0	14	1	1	0	1	1	1	1	1	1	0	5	5	5	5	5	0	0	5	5
35	1	5	3	1	2	1	0	1	0	0	0	42	11	1	0	1	0	5	0	5	0	5	5	5	5	5	5	5	0	5	5
71	2	3	2	1	missing	missing	0	1	0	1	0	36	1	1	0	1	0	5	0	5	0	5	5	5	5	5	5	5	0	5	5
36	1	5	3	1	2	1	missing	1	0	0	0	42	11	1	0	1	0	5	0	5	0	5	5	5	5	5	5	5	0	5	5
68	1	1	2	1	2	missing	0	0	0	1	0	36	1	1	1	1	0	5	0	5	0	5	5	5	5	5	5	5	0	5	5
46	1	5	3	1	2	1	1	0	0	missing	0	24	1	1	0	1	0	5	0	5	0	5	5	5	5	5	5	5	0	5	5
51	1	5	1	missing	3	missing	0	0	0	0	0	14	1	1	1	1	0	0	0	0	0	5	5	5	5	5	5	0	0	5	5
37	1	5	3	1	2	1	missing	1	0	0	0	42	11	1	0	1	0	5	0	5	0	5	5	5	5	5	5	5	0	5	5
38	1	3	2	0	2	0	0	0	0	1	0	34	1	1	0	0	5	5	1	5	1	5	5	5	5	5	5	5	1	5	5
27	1	5	3	1	2	1	0	1	0	0	0	42	1	1	0	0	5	5	1	5	1	5	5	5	5	5	5	5	1	5	5
41	2	2	2	1	2	missing	0	1	0	1	0	42	1	4	0	missing	5	1	5	1	5	5	5	1	5	1	5	0	5	5	5
65	1	1	2	1	2	0	0	0	1	1	0	2	1	1	1	1	0	5	0	5	0	5	5	5	5	5	5	5	0	5	5
31	1	5	2	0	4	1	0	0	0	0	0	36	1	1	1	1	0	1	1	0	0	0	5	5	5	5	5	1	1	5	5
29	1	5	5	0	0	missing	missing	0	0	0	0	14	1	2	0	missing	5	1	1	1	1	0	5	0	5	0	5	0	0	5	5
47	1	5	5	0	0	missing	0	0	0	0	0	14	1	2	1	1	0	5	0	5	0	5	5	5	5	5	5	5	0	5	5
65	1	3	3	missing	4	1	0	0	0	1	0	14	1	1	1	1	0	5	0	5	0	5	5	5	5	5	5	5	0	5	5
30	2	5	5	0	1	0	0	0	0	1	0	14	1	1	0	1	1	0	5	0	5	5	5	5	5	5	5	0	5	5	5
31	1	5	3	1	1	0	missing	0	0	0	0	44	1	1	0	1	0	1	1	0	0	5	5	5	5	5	5	0	0	5	5
66	1	3	2	1	missing	missing	0	0	0	1	0	37	1	1	1	1	0	5	0	5	0	5	5	5	5	5	5	5	0	5	5
58	1	5	5	0	1	0	0	0	0	0	0	14	1	1	1	1	0	5	0	5	0	5	5	5	5	5	5	5	0	5	5
44	2	5	2	0	5	0	0	1	0	0	0	44	1	1	0	1	0	0	0	0	0	5	5	5	5	5	5	0	0	5	5
44	1	5	3	0	2	missing	0	1	0	0	0	42	1	1	1	1	0	5	0	5	0	5	5	5	5	5	5	5	0	5	5
45	2	1	2	0	1	missing	0	1	0	1	0	42	1	1	0	1	0	0	0	0	0	5	5	5	5	5	5	0	0	5	5
56	1	1	3	1	missing	missing	0	1	0	1	0	42	11	1	1	1	1	5	1	5	1	5	5	0	5	0	5	5	1	5	5
51	1	5	2	0	1	0	0	0	0	0	0	45	1	1	1	1	0	5	0	5	0	5	5	5	5	5	5	5	0	5	5
63	1	3	2	1	1	0	0	0	0	1	0	37	1	1	1	1	0	5	0	5	0	5	5	5	5	5	5	5	0	5	5
28	1	5	2	1	15	4	1	0	0	0	0	29	1	1	0	1	0	0	0	0	0	5	5	5	5	5	5	0	0	5	5
49	1	5	3	0	5	missing	0	0	0	0	0	29	1	1	0	1	1	1	5	1	5	0	5	5	5	5	5	0	5	5	5
62	1	1	1	1	1	0	0	0	missing	1	0	2	1	1	1	1	0	5	0	5	0	5	5	5	5	5	5	5	0	5	5
56	1	5	2	0	1	0	0	0	0	0	0	14	1	1	0	1	0	0	0	0	0	5	5	5	5	5	5	0	0	5	5
40	1	5	4	1	5	3	missing	1	0	0	0	42	1	1	1	1	0	5	0	5	0	5	5	5	5	5	5	5	0	5	5
41	1	5	2	1	2	missing	0	1	0	0	1	29	1	1	0	1	0	5	0	5	0	5	5	5	5	5	5	5	0	5	5
55	1	2	2	0	5	0	0	0	0	1	0	44	1	1	1	1	0	0	0	0	0	5	5	5	5	5	5	0	0	5	5
30	1	5	3	1	4	1	0	1	0	0	0	42	1	2	0	0	5	1	1	1	1	0	5	0	5	0	5	1	1	5	5
52	1	5	1	0	missing	missing	0	1	1	0	1	42	1	2	1	1	1	1	1	1	1	0	5	0	5	0	5	1	1	5	5
66	2	3	1	1	2	1	0	0	0	1	0	36	1	1	0	1	0	5	0	5	0	5	5	5	5	5	5	5	0	5	5
52	1	1	2	1	1	0	1	0	missing	1	0	2	1	3	1	1	1	5	1	5	1	5	5	5	5	5	5	5	0	5	5
38	1	5	1	0	2	missing	0	1	0	0	0	42	1	1	0	0	5	0	0	0	0	5	5	5	5	5	5	0	0	5	5
50	1	5	2	1	1	0	missing	0	0	0	0	34	1	2	0	1	0	5	5	5	5	5	5	5	5	5	5	5	5	5	5
28	1	5	2	1	3	1	0	0	0	0	0	28	1	4	1	1	0	5	0	5	0	5	5	5	5	5	5	5	0	5	5
54	1	2	3	0	0	0	0	0	1	1	1	8	1	2	missing	1	0	0	0	0	0	5	5	5	5	5	5	0	0	5	5
31	1	5	2	1	8	4	1	0	0	0	0	29	1	1	0	0	5	0	5	0	5	5	5	5	5	5	5	0	5	5	5
43	1	5	2	1	2	1	0	0	0	0	0	44	1	1	0	0	5	0	0	0	0	5	5	5	5	5	5	0	0	5	5
31	1	5	2	1	2	0	1	1	0	0	0	38	1	1	0	1	0	5	5	5	5	5	5	5	5	5	5	5	5	5	5
27	1	5	2	0	11	2	1	0	0	0	0	36	1	1	0	1	0	5	0	5	0	5	5	5	5	5	5	5	0	5	5
65	2	3	2	0	missing	missing	0	1	0	1	0	42	1	1	0	0	5	1	1	0	0	5	5	5	5	5	5	0	0	5	5
32	2	1	3	1	4	2	0	0	0	1	0	14	1	1	1	1	1	5	1	5	1	5	5	5	5	5	5	5	0	5	5
37	1	5	2	1	1	0	1	1	0	0	0	37	1	1	0	1	0	5	0	5	0	5	5	5	5	5	5	5	0	5	5
38	1	2	4	0	2	0	0	0	0	1	0	37	1	1	1	1	0	5	0	5	0	5	5	5	5	5	5	5	0	5	5
55	1	5	2	0	0	0	0	1	0	0	0	14	1	1	0	1	0	0	0	0	0	5	5	5	5	5	5	0	0	5	5
55	1	2	2	0	0	0	0	0	0	1	0	44	1	1	0	1	0	0	5	0	5	5	5	5	5	5	5	0	5	5	5
37	1	2	2	1	3	2	0	1	0	1	1	29	1	4	1	missing	5	5	1	5	1	5	5	5	5	5	5	5	1	5	5
34	1	5	1	0	1	0	1	0	0	0	0	27	1	1	0	1	0	5	0	5	0	5	5	5	5	5	5	5	0	5	5
43	1	5	1	1	1	0	1	0	1	0	0	2	1	1	0	1	1	1	5	1	5	0	5	0	5	0	5	0	5	5	5
33	1	5	1	0	0	0	0	0	1	0	0	2	1	1	missing	1	1	5	1	5	1	5	5	5	5	5	5	5	0	5	5
53	1	5	3	0	missing	missing	0	1	1	0	0	42	1	1	1	1	0	0	5	0	5	5	5	5	5	5	5	0	5	5	5
55	1	5	2	0	1	missing	0	0	0	0	0	36	1	1	0	1	0	0	0	0	0	5	5	5	5	5	5	0	0	5	5
38	2	5	2	1	3	2	1	1	0	0	0	45	1	1	1	1	1	1	5	1	5	0	5	0	5	0	5	1	5	5	5
35	1	5	1	0	1	0	0	0	0	0	0	34	1	1	0	1	1	5	1	5	1	5	5	5	5	5	5	5	0	5	5
36	1	5	1	0	1	0	missing	0	0	0	0	34	1	1	missing	1	1	5	1	5	1	5	5	5	5	5	5	5	0	5	5
31	1	5	2	0	2	missing	0	0	0	0	0	36	1	1	missing	1	0	1	1	0	0	5	5	5	5	5	5	0	0	5	5
55	1	5	3	1	2	missing	0	0	0	0	0	34	1	1	1	1	0	5	0	5	0	5	5	5	5	5	5	5	0	5	5
31	1	5	5	0	1	0	0	0	0	0	0	14	1	1	1	1	0	5	0	5	0	5	5	5	5	5	5	5	0	5	5
56	1	5	1	1	1	missing	0	0	0	0	0	38	1	1	0	1	1	1	1	1	1	0	5	0	5	0	5	0	0	5	5
25	1	5	1	0	missing	missing	0	0	0	missing	missing	9	1	1	0	0	5	5	1	5	1	5	5	5	5	5	5	5	0	5	5
37	1	5	1	1	0	0	0	0	0	0	0	37	1	1	0	0	5	0	0	0	0	5	5	5	5	5	5	0	0	5	5
45	1	5	2	1	3	1	1	0	0	0	0	44	1	1	1	1	0	5	0	5	0	5	5	5	5	5	5	5	0	5	5
46	1	5	3	1	missing	missing	0	1	0	0	1	39	1	1	0	1	0	5	1	5	0	5	5	5	5	5	5	5	0	5	5
24	1	5	1	1	2	0	1	0	missing	0	0	2	1	1	missing	1	0	5	0	5	0	5	5	5	5	5	5	5	0	5	5
40	1	5	2	0	2	missing	0	0	0	0	0	36	1	1	1	1	0	0	0	0	0	5	5	5	5	5	5	0	0	5	5
44	1	5	2	0	3	missing	1	0	0	0	0	36	1	1	1	1	0	5	0	5	0	5	5	5	5	5	5	5	0	5	5
47	1	5	1	1	2	0	0	1	0	0	0	38	1	2	1	1	0	5	0	5	0	5	5	5	5	5	5	5	0	5	5
33	1	5	3	missing	1	0	0	1	0	0	0	34	1	2	1	1	1	5	1	5	1	5	5	5	5	5	5	5	1	5	5
64	1	3	2	1	0	0	0	0	0	1	0	45	1	1	0	0	5	5	0	5	0	5	5	5	5	5	5	5	0	5	5
46	1	5	2	0	5	1	0	0	missing	0	1	44	1	1	0	1	0	0	0	0	0	5	5	5	5	5	5	0	0	5	5
65	1	3	2	1	0	missing	0	1	0	1	0	45	1	1	0	1	0	1	5	1	5	0	5	0	5	0	5	0	5	5	5
58	1	5	1	0	1	0	0	0	1	0	0	2	1	1	1	1	0	0	5	0	5	5	5	5	5	5	5	0	5	5	5
27	1	5	2	1	3	1	1	0	0	missing	0	28	1	1	1	1	0	0	5	0	5	5	5	5	5	5	5	0	5	5	5
35	1	5	3	0	3	2	0	1	0	0	0	42	1	1	1	1	0	1	1	0	0	5	5	5	5	5	5	0	0	5	5
73	1	3	3	1	3	missing	0	1	0	1	0	29	1	2	0	1	1	1	1	1	1	0	5	5	5	5	5	0	0	5	5
40	1	2	1	1	1	0	0	1	0	missing	0	34	1	1	0	1	1	1	1	1	1	0	5	0	5	0	5	1	1	5	5
26	1	5	2	1	2	0	1	0	0	0	0	28	1	1	1	1	0	0	5	0	5	5	5	5	5	5	5	0	5	5	5
35	1	5	2	1	2	1	1	0	0	0	0	45	1	1	0	0	5	0	0	0	0	5	5	5	5	5	5	0	0	5	5
48	1	5	2	0	0	0	0	0	0	0	0	45	1	2	1	1	0	1	5	0	5	5	5	5	5	5	5	0	5	5	5
61	1	2	2	0	missing	missing	0	0	0	0	0	36	1	4	1	1	0	0	0	0	0	5	5	5	5	5	5	0	0	5	5
34	1	5	2	1	6	1	1	0	0	0	0	44	1	1	1	1	0	0	0	0	0	5	5	5	5	5	5	0	0	5	1
36	1	5	2	1	6	1	0	1	0	0	0	42	1	1	1	1	0	0	0	0	0	5	5	5	5	5	5	0	0	5	1
44	2	5	2	0	3	0	missing	0	0	0	0	44	1	1	missing	0	5	5	5	5	5	5	5	5	5	5	5	5	5	5	5
46	1	1	2	1	1	0	1	0	missing	1	0	2	1	1	1	1	0	1	5	0	5	5	5	5	5	5	5	0	5	5	5
32	2	1	3	1	3	2	0	1	0	1	0	42	1	1	1	1	0	0	0	0	0	5	5	5	5	5	5	0	0	5	5
34	1	5	2	0	4	missing	0	0	0	0	0	36	1	1	1	1	0	0	5	0	5	5	5	5	5	5	5	0	5	5	5
55	1	2	3	missing	1	0	0	0	0	1	0	14	1	1	1	1	1	1	1	1	1	0	5	0	5	5	5	1	1	5	5
59	1	1	3	missing	3	1	0	0	0	1	0	30	1	1	1	1	1	1	5	1	5	0	5	0	5	0	5	1	5	5	5
24	2	5	2	1	2	1	1	0	0	0	0	24	1	1	1	1	0	0	5	0	5	5	5	5	5	5	5	0	5	5	5
56	1	5	1	0	0	0	0	0	0	missing	0	28	1	1	1	1	0	0	0	0	0	5	5	5	5	5	5	0	0	5	5
76	2	3	2	1	0	0	0	0	0	1	0	45	1	1	0	1	0	0	0	0	0	5	5	5	5	5	5	0	0	5	5
58	1	5	2	0	0	0	0	0	0	0	0	45	1	1	1	1	0	0	5	0	5	5	5	5	5	5	5	0	5	5	5
50	1	5	1	0	0	0	0	0	0	0	0	28	1	1	1	1	0	0	5	0	5	5	5	5	5	5	5	0	5	5	5
42	1	5	2	1	missing	missing	0	1	0	0	0	42	1	1	0	missing	5	1	5	1	5	0	5	5	5	5	5	0	5	5	5
16	1	2	1	1	2	missing	0	1	1	1	0	42	1	1	0	0	5	0	0	0	0	5	5	5	5	5	5	0	0	5	5
15	1	4	1	1	2	missing	0	1	0	0	0	42	1	1	0	1	0	0	0	0	0	5	5	5	5	5	5	0	0	5	5
44	1	5	2	0	1	0	1	0	0	0	0	27	1	1	0	1	0	1	5	0	5	5	5	5	5	5	5	0	5	5	5
34	1	1	1	0	5	4	0	0	0	1	0	34	1	1	0	0	5	1	1	1	1	0	5	1	5	0	5	1	1	5	5
26	1	1	2	1	2	1	0	0	0	1	0	36	1	1	1	0	5	1	1	0	0	5	5	5	5	5	5	0	0	5	5
37	1	5	2	1	2	0	1	0	0	0	missing	44	1	1	0	0	5	1	5	0	5	5	5	5	5	5	5	0	5	5	5
32	2	5	3	1	3	2	1	0	0	0	0	15	1	1	0	1	0	0	5	0	5	5	5	5	5	5	5	0	5	5	5
42	1	5	1	0	3	2	0	0	0	0	0	4	1	1	1	1	0	5	0	5	0	5	5	5	5	5	5	5	0	5	5
37	1	5	1	missing	2	0	0	0	0	0	0	33	1	3	1	0	5	5	1	5	1	5	5	5	0	5	5	5	0	5	0
46	1	5	2	0	2	missing	0	0	0	0	0	23	1	1	1	1	1	5	1	5	1	5	5	0	0	0	5	5	0	5	5
49	1	5	3	0	5	missing	0	0	0	0	0	29	1	1	0	1	1	5	5	5	5	5	5	0	5	5	5	5	5	5	5
42	1	5	2	0	2	missing	1	0	0	0	0	17	1	1	0	1	1	5	0	5	0	5	5	5	5	5	5	5	0	5	5
53	1	5	3	0	1	0	0	0	0	0	0	17	1	2	1	1	0	5	0	5	0	5	5	5	5	5	5	5	0	5	5
11	1	4	1	0	3	2	0	0	0	0	0	17	2	1	0	1	0	5	0	5	0	5	5	5	5	5	5	5	0	5	5
45	1	2	2	1	0	0	0	1	0	1	1	23	1	4	1	missing	5	5	1	5	1	5	5	5	0	5	5	5	0	5	5
23	1	5	2	1	missing	missing	0	0	0	0	1	5	1	1	1	1	1	5	1	5	1	5	5	5	0	5	5	5	1	5	0
34	1	5	2	0	1	0	0	1	0	0	0	5	1	1	1	1	0	5	0	5	0	5	5	5	5	5	5	5	0	5	5
34	1	5	1	0	3	2	0	0	0	0	0	30	1	1	1	1	0	0	0	0	0	5	5	5	5	5	5	0	0	5	0
	1	missing	missing	missing	missing	missing	missing	missing	missing	missing	missing	6	missing	missing	1	missing	5	5	0	5	0	5	5	5	5	5	5	5	0	5	5
72	1	3	1	1	missing	missing	0	1	0	1	0	19	1	2	0	1	1	1	5	1	5	5	5	0	5	0	5	1	5	5	5
37	1	5	1	missing	0	0	0	0	0	0	0	1	1	1	0	1	1	5	5	5	5	5	5	5	0	5	5	5	5	5	5
23	2	5	1	1	5	0	1	0	missing	0	0	2	1	2	0	1	1	5	1	5	1	5	5	5	0	5	5	5	0	5	0
81	2	3	1	0	1	0	0	0	0	1	missing	17	1	1	0	1	0	5	0	5	0	5	5	5	5	5	5	5	0	5	5
44	1	5	2	1	2	0	0	0	0	0	0	23	11	1	0	1	0	5	0	5	0	5	5	5	5	5	5	5	0	5	5
43	1	5	3	0	2	0	0	0	0	0	0	5	1	1	1	1	0	0	5	0	5	5	5	5	5	5	5	0	5	5	5
30	1	5	2	1	2	1	1	0	0	1	1	22	1	3	0	missing	5	5	5	5	5	5	5	5	1	5	5	5	5	5	1
40	2	5	2	0	4	3	0	0	0	0	0	22	1	1	0	1	0	5	0	5	0	5	5	5	5	5	5	5	0	5	5
27	1	5	1	1	1	0	0	0	0	0	0	30	1	1	0	1	0	5	0	5	0	5	5	5	5	5	5	5	0	5	5
59	1	1	3	missing	3	1	0	0	0	1	0	30	1	1	0	1	1	5	1	5	1	5	5	5	0	5	5	5	1	5	0
51	1	5	1	1	missing	missing	0	0	0	0	missing	45	1	1	1	1	1	5	0	5	0	5	5	5	5	5	5	5	0	5	5
29	1	5	1	0	missing	missing	1	missing	1	0	0	8	1	1	1	1	0	5	0	5	0	5	5	5	5	5	5	5	0	5	5
42	1	5	2	missing	2	1	0	0	0	0	0	5	1	1	1	1	0	5	0	5	0	5	5	5	5	5	5	5	0	5	5
55	1	5	1	0	missing	missing	0	1	0	0	0	19	1	1	1	1	1	5	1	5	1	5	5	5	0	5	5	5	0	5	5
33	1	5	2	1	6	1	0	0	0	missing	missing	25	1	2	missing	1	0	5	0	5	0	5	5	5	5	5	5	5	0	5	5
37	2	5	1	0	4	3	0	0	0	0	0	3	1	2	1	1	1	5	1	5	1	5	5	5	0	5	5	5	1	5	0
43	1	5	2	1	2	0	0	0	0	0	0	19	3	1	0	1	0	5	0	5	0	5	5	5	5	5	5	5	0	5	5
50	1	5	2	0	6	1	0	1	0	0	0	36	1	2	1	1	1	5	1	5	1	5	5	5	0	5	5	5	0	5	0
34	1	5	1	0	1	0	0	1	1	0	0	39	1	2	1	1	1	5	5	5	5	5	5	0	5	5	5	5	5	5	5
45	1	5	2	1	3	2	0	0	0	missing	0	19	1	2	1	1	1	5	1	5	1	5	5	5	0	5	5	5	1	5	5
46	1	5	2	1	missing	missing	0	1	0	0	1	8	1	3	0	1	1	5	5	5	5	5	5	0	5	5	5	5	5	5	5
45	1	5	1	0	3	2	0	0	0	0	0	30	1	2	0	1	0	0	5	0	5	5	5	5	5	5	5	0	5	5	5
38	1	5	2	1	2	0	0	0	0	missing	0	25	1	2	0	1	1	5	5	5	5	5	5	0	5	5	5	5	5	5	5
55	1	5	2	1	1	0	0	0	missing	missing	0	25	1	1	0	1	0	5	0	5	0	5	5	5	5	5	5	5	0	5	5
40	1	5	1	0	missing	missing	0	0	0	0	missing	25	1	1	0	1	0	5	0	5	0	5	5	5	5	5	5	5	0	5	5
35	1	5	2	missing	3	2	0	0	0	0	0	5	1	1	1	1	0	5	0	5	0	5	5	5	5	5	5	5	0	5	5
43	1	5	2	missing	4	0	0	0	0	0	0	5	1	1	1	1	0	5	0	5	0	5	5	5	5	5	5	5	0	5	5
67	1	3	1	0	5	0	0	0	0	1	0	16	1	1	1	1	1	5	1	5	1	5	5	5	0	5	5	5	1	5	5
39	1	5	1	1	missing	missing	0	1	0	0	1	8	1	4	0	1	1	5	5	5	5	5	5	0	5	0	5	5	5	5	5
25	1	5	2	missing	2	1	0	0	0	0	0	17	1	1	1	1	0	5	0	5	0	5	5	5	5	5	5	5	0	5	5
57	1	1	2	missing	2	0	0	0	0	1	0	17	1	1	0	1	0	5	1	5	0	5	5	5	5	5	5	5	0	5	5
36	1	5	1	0	2	0	0	0	0	0	0	10	1	2	1	1	0	5	1	5	0	5	5	5	5	5	5	5	0	5	5
29	2	missing	2	1	4	3	0	0	0	missing	0	22	1	1	0	1	1	5	5	5	5	5	5	1	5	1	5	5	5	5	5
45	1	5	1	0	4	0	1	0	0	0	0	10	1	1	1	1	0	5	0	5	0	5	5	5	5	5	5	5	0	5	5
52	1	5	1	0	0	0	1	0	0	0	0	10	1	1	0	missing	5	5	5	5	5	5	5	5	0	5	5	5	5	5	5
57	1	5	1	0	0	0	0	0	0	0	0	10	1	1	0	1	0	5	0	5	0	5	5	5	5	5	5	5	0	5	5
61	2	5	1	0	8	3	0	0	0	0	0	10	1	1	0	1	0	0	5	0	5	5	5	0	5	0	5	0	5	5	5
42	1	5	2	1	4	1	1	1	0	0	0	38	1	3	1	1	1	5	1	5	1	5	5	5	0	5	5	5	0	5	0
43	1	5	1	0	0	0	0	0	0	0	0	28	1	1	0	1	1	5	5	5	5	5	5	0	5	0	5	5	5	5	5
28	1	5	2	0	missing	missing	1	0	0	0	1	28	1	2	0	1	1	5	5	5	5	5	5	5	5	5	5	5	5	5	5
21	1	2	3	1	3	1	1	0	0	1	0	5	1	1	1	1	0	5	0	5	0	5	5	5	5	5	5	5	0	5	5
42	1	5	3	1	2	1	0	0	0	missing	missing	25	1	1	1	1	0	5	0	5	0	5	5	5	5	5	5	5	0	5	5
30	1	5	2	missing	1	missing	0	0	0	0	missing	25	1	2	1	1	0	5	0	5	0	5	5	5	5	5	5	5	0	5	5
50	2	1	2	1	missing	missing	0	1	0	1	0	25	1	1	0	1	0	5	1	5	0	5	5	5	5	5	5	5	0	5	5
59	1	5	5	0	missing	missing	0	0	0	missing	missing	12	1	2	1	1	1	5	1	5	1	5	5	5	0	5	5	5	0	5	5
27	1	5	2	0	4	1	0	0	0	0	0	3	1	1	1	1	0	5	0	5	0	5	5	5	5	5	5	5	0	5	5
43	1	5	1	0	2	0	1	0	0	0	0	6	1	1	1	1	0	5	0	5	0	5	5	5	5	5	5	5	0	5	5
50	1	5	2	1	0	0	0	0	0	missing	0	19	1	2	1	1	1	5	1	5	1	5	5	5	0	5	5	5	0	5	1
51	1	1	2	1	1	0	0	0	0	1	0	19	1	1	1	1	1	5	1	5	1	5	5	5	0	5	5	5	0	5	0
38	2	5	2	1	3	2	0	0	0	missing	0	4	1	1	1	1	0	5	0	5	0	5	5	5	5	5	5	5	0	5	5
42	1	5	2	0	0	0	0	0	0	missing	missing	4	1	1	1	1	0	5	0	5	0	5	5	5	5	5	5	5	0	5	5
34	1	5	2	0	1	0	0	0	0	0	0	4	1	1	1	1	0	5	0	5	0	5	5	5	5	5	5	5	0	5	5
29	1	5	2	0	0	missing	0	0	0	missing	0	4	1	1	1	1	0	5	0	5	0	5	5	5	5	5	5	5	0	5	5
34	1	5	2	1	12	6	1	0	0	0	1	29	1	2	1	1	1	5	1	5	1	5	5	5	0	5	5	5	1	5	5
30	1	5	1	0	2	1	0	0	1	0	0	2	1	1	1	1	1	5	5	5	5	5	5	0	5	0	5	5	5	5	5
35	1	5	1	0	1	0	1	0	0	missing	0	10	1	1	0	1	5	5	5	5	5	5	5	1	5	1	5	5	5	5	5
33	1	5	1	0	1	0	0	1	0	0	0	10	1	1	1	1	0	5	0	5	0	5	5	5	5	5	5	5	0	5	5
46	1	1	3	0	2	missing	0	0	0	1	0	23	1	1	0	1	0	5	0	5	0	5	5	5	5	5	5	5	0	5	5
43	2	5	5	0	1	1	0	0	0	0	0	23	1	1	0	1	0	5	0	5	0	5	5	5	5	5	5	5	0	5	5
37	1	5	2	0	4	1	0	0	0	0	1	23	1	3	0	1	1	5	5	5	5	5	5	1	5	5	5	5	5	5	5
45	1	5	1	0	2	1	0	0	0	0	0	30	1	1	1	1	1	5	1	5	1	5	5	5	0	5	5	5	1	5	5
19	1	4	2	1	7	4	0	0	0	0	0	44	1	1	1	1	1	5	1	5	1	5	5	5	1	5	5	5	0	5	5
37	1	5	2	0	0	0	0	0	0	0	0	22	1	1	1	1	1	5	1	5	1	5	5	5	0	5	5	5	1	5	5
47	1	5	1	1	5	1	1	0	0	0	0	6	1	1	0	0	5	5	1	5	0	5	5	5	5	5	5	5	0	5	5
52	1	5	2	1	2	1	0	0	0	missing	0	4	1	1	1	1	0	5	0	5	0	5	5	5	5	5	5	5	0	5	5
41	1	5	2	1	1	0	0	0	0	missing	0	19	1	1	1	1	0	5	0	5	0	5	5	5	5	5	5	5	0	5	5
54	1	5	1	1	3	0	0	0	1	0	0	2	1	1	0	1	1	5	1	5	1	5	5	5	0	5	5	5	0	5	5
54	1	5	1	1	3	0	0	0	1	0	0	2	1	1	0	1	1	5	1	5	1	5	5	5	0	5	5	5	0	5	5
21	1	5	1	0	1	0	0	0	0	missing	0	18	1	1	0	1	1	5	5	5	5	5	5	0	5	5	5	5	5	5	5
45	1	5	2	0	3	0	0	0	0	0	0	44	1	1	1	1	1	5	1	5	1	5	5	5	0	5	5	5	0	5	5
45	1	5	2	0	3	2	1	0	0	0	0	44	1	1	1	1	1	5	5	5	5	5	5	0	5	0	5	5	5	5	5
26	2	5	2	0	5	3	0	0	0	0	0	23	1	1	1	1	1	5	0	5	0	5	5	5	0	5	5	5	1	5	5
	1	missing	missing	missing	missing	missing	missing	missing	missing	missing	missing	23	missing	missing	0	missing	5	5	5	5	5	5	5	5	5	5	5	5	5	5	5
68	1	3	2	missing	0	0	0	0	0	1	0	23	1	1	0	1	1	5	1	5	1	5	5	5	0	5	5	5	0	5	5
77	2	3	2	0	1	0	0	0	0	1	0	17	1	1	0	1	0	5	0	5	0	5	5	5	5	5	5	5	0	5	5
77	2	3	2	0	1	0	0	0	0	1	0	17	1	1	0	1	0	0	5	0	5	5	5	5	5	5	5	1	5	5	5
32	1	5	2	1	4	2	1	0	0	missing	0	16	1	3	1	1	1	5	1	5	1	5	5	1	1	1	5	5	0	5	5
33	1	5	3	1	1	0	1	1	0	0	0	8	1	2	0	1	1	5	1	5	1	5	5	5	0	5	5	5	0	5	5
38	1	5	2	missing	2	missing	0	0	0	0	0	25	1	1	0	1	0	5	0	5	0	5	5	5	5	5	5	5	0	5	5
42	2	5	2	1	missing	missing	0	1	0	missing	0	25	1	2	0	1	1	5	1	5	1	5	5	0	0	0	5	5	0	5	5
56	1	1	2	0	3	0	0	1	0	1	0	22	1	2	0	1	1	5	1	5	1	5	5	5	0	5	5	5	0	5	5
60	1	1	3	0	0	0	0	0	0	1	0	5	1	2	1	1	0	5	0	5	0	5	5	5	5	5	5	5	0	5	5
42	1	5	3	missing	4	3	1	0	0	0	0	5	1	1	0	1	0	5	0	5	0	5	5	5	5	5	5	5	0	5	5
57	2	5	2	0	1	0	0	0	0	0	0	5	1	1	1	1	0	5	1	5	0	5	5	5	5	5	5	5	0	5	5
47	1	5	2	0	1	0	0	0	0	0	0	5	1	1	0	1	0	5	0	5	0	5	5	5	5	5	5	5	0	5	5
60	1	5	2	0	3	1	0	0	0	0	0	5	1	1	0	1	0	5	0	5	0	5	5	5	5	5	5	5	0	5	5
26	2	5	1	1	9	2	1	0	0	0	0	15	1	1	0	1	0	5	0	5	0	5	5	5	5	5	5	5	0	5	5
62	1	3	2	0	2	0	0	0	0	missing	0	4	1	2	1	1	1	5	1	5	1	5	5	5	0	5	5	5	1	5	5
61	2	3	1	0	1	0	0	0	0	1	0	3	1	1	1	1	0	5	0	5	0	5	5	5	5	5	5	5	0	5	5
55	1	2	3	missing	1	missing	0	0	0	1	0	14	1	1	1	1	1	5	1	5	1	5	5	5	0	5	5	5	0	5	5
27	1	5	2	0	missing	missing	0	1	0	0	0	36	1	3	0	missing	5	5	5	5	5	5	5	5	0	5	5	5	5	5	5
60	2	3	2	0	1	missing	0	0	0	1	0	14	1	1	1	1	1	5	1	5	1	5	5	5	0	5	5	5	0	5	5
34	1	5	2	0	missing	missing	0	1	1	0	missing	8	1	1	1	1	0	5	1	5	1	5	5	5	0	5	5	5	0	5	5
	1	missing	missing	missing	missing	missing	missing	missing	missing	missing	missing	10	missing	missing	0	missing	5	0	5	0	5	5	5	0	5	0	5	0	5	5	5
28	2	5	1	0	5	1	0	0	0	0	0	10	1	1	1	1	1	5	1	5	1	5	5	5	0	5	5	5	1	5	5
32	1	5	1	missing	2	0	1	missing	1	0	1	17	1	1	0	1	0	5	0	5	0	5	5	5	5	5	5	5	0	5	5
41	1	1	3	1	3	2	0	0	missing	1	0	24	1	2	1	1	1	5	1	5	1	5	5	5	0	5	5	5	0	5	5
46	1	5	2	0	2	0	0	0	0	0	0	5	1	1	1	1	0	5	0	5	0	5	5	5	5	5	5	5	0	5	5
54	1	5	2	0	3	0	0	0	0	0	0	5	1	2	1	1	0	5	0	5	0	5	5	5	5	5	5	5	0	5	5
36	1	1	3	1	4	1	0	1	0	1	0	25	1	1	0	1	0	5	0	5	0	5	5	5	5	5	5	5	0	5	5
51	2	5	2	0	0	0	0	0	0	0	0	25	1	1	0	0	5	5	0	5	0	5	5	5	5	5	5	5	0	5	5
32	1	5	1	0	1	0	1	0	0	0	0	15	1	3	1	1	5	5	1	5	1	5	5	5	0	5	5	5	0	5	5
31	2	5	1	0	missing	missing	0	1	0	0	missing	42	1	1	0	missing	5	5	0	5	0	5	5	5	5	5	5	5	0	5	5
44	1	5	2	0	missing	missing	0	0	0	missing	0	19	1	4	1	1	1	5	5	5	5	5	5	5	5	5	5	5	5	5	5
49	1	1	2	missing	0	0	0	1	0	1	0	23	1	2	0	1	0	0	5	0	5	5	5	5	5	5	5	1	5	5	5
18	2	4	2	0	4	1	0	0	0	0	0	30	1	1	1	1	0	5	0	5	0	5	5	5	5	5	5	5	0	5	5
49	1	5	2	0	10	0	0	0	0	0	0	15	1	1	1	1	0	5	0	5	0	5	5	5	5	5	5	5	0	5	5
49	1	5	1	0	missing	missing	0	0	0	0	0	15	1	1	1	1	0	1	1	0	0	5	5	5	5	5	5	0	0	5	5
49	1	5	1	0	missing	missing	0	0	0	0	0	15	1	1	1	1	0	1	1	0	0	5	5	5	5	5	5	0	0	5	5
22	2	1	2	1	3	missing	0	0	0	1	0	4	1	2	1	1	1	5	1	5	1	5	5	5	0	5	5	5	0	5	5
39	1	5	2	1	3	missing	0	0	0	0	0	25	1	2	0	1	0	0	5	0	5	5	5	5	5	5	5	0	5	5	5
51	1	2	2	1	2	1	0	0	0	1	0	6	1	4	0	1	1	5	5	5	5	5	5	1	5	1	5	5	5	5	5
78	1	3	2	1	1	0	0	0	0	missing	0	25	1	2	missing	1	0	0	0	0	0	5	5	5	5	5	5	0	0	5	5
44	2	5	1	0	2	0	0	0	0	0	0	30	1	1	0	0	5	5	0	5	0	5	5	5	5	5	5	5	0	5	5
56	1	5	2	0	1	0	0	0	0	0	0	5	1	1	0	1	0	5	0	5	0	5	5	5	5	5	5	5	0	5	5
51	1	5	1	0	1	0	0	0	0	0	0	9	1	4	1	missing	5	5	5	5	5	5	5	5	1	0	5	5	5	5	1
39	1	5	1	0	9	0	0	0	0	0	0	15	1	1	1	1	0	5	0	5	0	5	5	5	5	5	5	5	0	5	5
39	1	5	1	0	2	0	0	0	0	missing	0	19	1	2	0	1	0	0	5	0	5	5	5	5	5	5	5	0	5	5	5
55	2	5	2	0	5	1	0	0	0	missing	0	4	1	1	0	1	1	5	1	5	1	5	5	5	0	5	5	5	0	5	5
53	1	5	1	0	0	0	0	0	missing	0	0	3	1	1	1	1	0	5	0	5	0	5	5	5	5	5	5	5	0	5	5
49	1	1	2	1	2	0	0	0	0	1	0	6	1	1	0	1	0	5	0	5	0	5	5	5	5	5	5	5	0	5	5
49	1	5	1	0	6	0	0	0	0	0	1	7	1	1	0	1	1	5	1	5	1	5	5	5	0	5	5	5	0	5	1
26	1	5	2	missing	0	0	0	1	1	0	0	8	1	1	1	1	0	5	0	5	0	5	5	5	5	5	5	5	0	5	5
34	1	5	1	0	3	2	0	0	1	0	0	22	1	2	0	1	0	5	0	5	0	5	5	5	5	5	5	5	0	5	5
38	1	5	2	missing	2	0	0	0	0	0	missing	26	1	2	1	1	1	5	1	5	1	5	5	5	0	5	5	5	1	5	5
34	1	5	2	0	missing	missing	missing	missing	1	0	1	8	1	1	1	1	0	5	0	5	0	5	5	5	5	5	5	5	0	5	5
21	1	5	1	0	missing	missing	0	0	1	0	1	23	1	1	1	missing	5	5	0	5	0	5	5	5	5	5	5	5	0	5	5
39	1	5	2	0	1	0	0	1	0	0	0	5	1	1	1	1	1	1	1	1	1	5	5	0	0	0	5	0	0	5	5
25	1	5	1	0	0	0	0	0	0	0	1	5	1	1	0	1	1	5	5	5	5	5	5	5	5	5	5	5	5	5	5
19	1	5	2	1	2	0	0	0	0	missing	0	25	1	1	missing	1	1	5	1	5	1	5	5	0	0	0	5	5	0	5	5
67	1	3	2	1	2	0	0	0	0	0	0	25	1	1	missing	1	0	5	0	5	0	5	5	5	5	5	5	5	0	5	5
51	1	5	1	missing	2	0	0	1	0	0	1	40	1	1	0	1	1	5	1	5	1	5	5	0	0	0	5	5	0	5	1
63	1	3	2	0	1	0	0	0	0	missing	0	4	1	2	1	1	0	5	0	5	0	5	5	5	5	5	5	5	0	5	5
47	1	5	2	0	0	0	1	1	0	missing	1	4	1	1	1	1	0	5	0	5	0	5	5	5	5	5	5	5	0	5	5
73	1	3	1	0	1	0	0	0	0	1	missing	6	1	2	0	0	5	5	0	5	0	5	5	5	5	5	5	5	0	5	5
29	2	5	2	1	3	2	1	0	0	1	0	6	3	1	0	0	5	5	0	5	0	5	5	5	5	5	5	5	0	5	5
56	1	3	2	1	1	0	0	0	0	1	0	6	1	1	1	1	0	5	0	5	0	5	5	5	5	5	5	5	0	5	5
69	1	2	3	1	3	1	0	1	0	1	0	15	1	1	1	1	0	5	0	5	0	5	5	5	5	5	5	5	0	5	5
30	2	5	2	1	3	2	0	0	0	missing	0	4	1	1	0	1	0	5	0	5	0	5	5	5	5	5	5	5	0	5	5
40	1	5	1	1	1	0	1	1	0	0	0	14	1	2	1	1	1	5	1	5	1	5	5	5	0	5	5	5	0	5	5
32	1	2	2	1	4	1	0	0	0	1	0	44	1	1	0	1	1	5	1	5	1	5	5	0	0	0	5	5	0	5	1
65	1	3	2	1	1	0	0	0	0	missing	0	4	1	1	0	0	5	5	0	5	0	5	5	5	5	5	5	5	0	5	5
23	1	5	1	0	2	0	0	0	0	0	0	22	1	1	0	missing	5	5	0	5	0	5	5	5	5	5	5	5	0	5	5
46	1	1	3	0	1	0	0	0	0	1	0	17	1	1	0	1	0	5	0	5	0	5	5	5	5	5	5	5	0	5	5
55	1	5	1	0	5	2	0	0	0	missing	0	4	1	1	1	1	0	5	0	5	0	5	5	5	5	5	5	5	0	5	5
48	1	1	2	1	0	0	0	1	0	1	0	8	1	2	0	1	1	5	1	5	0	5	5	5	0	5	5	5	0	5	1
47	1	5	1	0	2	1	0	0	0	0	1	15	1	1	1	1	0	5	0	5	0	5	5	5	5	5	5	5	0	5	5
53	1	5	1	0	3	0	0	0	missing	0	0	15	1	1	0	1	0	0	5	0	5	5	5	5	5	5	5	0	5	5	5
29	1	5	1	0	1	0	0	1	1	0	1	39	1	3	1	1	1	5	1	5	1	5	5	5	0	5	5	5	1	5	0
48	1	5	2	0	7	missing	0	0	0	0	0	29	1	2	1	1	1	5	1	5	1	5	5	5	0	5	5	5	0	5	1
39	1	5	2	0	missing	missing	0	0	0	0	missing	17	1	1	1	1	1	5	1	5	1	5	5	0	0	0	5	5	1	5	5
24	1	5	2	0	missing	missing	0	1	0	0	1	8	1	1	1	1	0	1	5	1	5	5	5	0	5	5	5	1	5	5	5
46	1	5	1	0	2	0	0	0	0	0	0	9	1	1	1	1	0	5	0	5	0	5	5	5	5	5	5	5	0	5	5
83	1	3	1	0	0	0	0	0	0	1	0	10	1	1	1	1	0	0	0	0	0	5	5	5	5	5	5	0	0	5	5
39	1	5	3	1	5	3	0	0	0	missing	0	25	1	1	0	1	1	5	1	5	1	5	5	0	0	0	5	5	0	5	0
23	1	5	1	0	missing	missing	0	0	1	0	1	14	1	1	1	1	0	0	0	0	0	5	5	5	5	5	5	0	0	5	5
48	1	5	1	missing	3	0	0	0	0	0	0	6	1	2	0	1	1	5	1	5	1	5	5	5	0	5	5	5	0	5	5
48	1	5	1	missing	3	0	0	0	0	0	0	6	1	2	0	1	1	5	1	5	1	5	5	5	0	5	5	5	0	5	5
34	1	5	1	0	2	1	0	0	0	0	0	3	1	1	1	1	0	5	0	5	0	5	5	5	5	5	5	5	0	5	5
45	1	5	2	missing	missing	missing	1	1	0	0	1	32	1	1	missing	1	1	5	5	5	5	5	5	5	0	5	5	5	5	5	1
56	1	5	2	0	0	0	0	0	0	missing	0	4	1	2	1	1	0	5	0	5	0	5	5	5	5	5	5	5	0	5	5
47	1	5	2	0	4	1	0	1	0	0	0	4	1	1	1	1	0	5	0	5	0	5	5	5	5	5	5	5	0	5	5
44	2	2	2	1	1	0	0	1	0	1	0	19	1	1	1	1	0	5	0	5	0	5	5	5	5	5	5	5	0	5	5
47	1	5	2	1	0	0	missing	0	0	missing	0	19	1	1	1	1	1	5	1	5	1	5	5	1	1	1	5	5	1	5	1
39	2	5	1	1	3	2	1	0	0	missing	0	10	1	3	1	0	5	5	5	5	5	5	5	1	1	1	5	5	5	5	1
62	1	5	2	1	3	2	0	0	0	0	0	10	1	1	0	1	0	0	0	0	0	5	5	5	5	5	5	0	0	5	5
42	1	1	1	0	2	0	0	0	0	1	0	10	1	1	0	1	0	5	1	5	0	5	5	5	5	5	5	5	0	5	5
58	1	5	1	1	1	0	0	0	0	0	0	30	1	2	0	1	5	5	0	5	0	5	5	5	5	5	5	5	0	5	5
31	1	5	2	0	missing	missing	0	0	0	0	missing	6	1	1	0	1	1	1	1	1	1	5	5	0	0	0	5	0	0	5	5
29	2	5	3	1	2	1	1	1	0	missing	0	25	1	1	missing	1	1	5	1	5	1	5	5	5	0	5	5	5	0	5	0
82	1	3	1	0	4	0	0	0	0	1	0	6	1	1	1	1	0	5	0	5	0	5	5	5	5	5	5	5	0	5	5
36	1	5	2	0	3	1	0	0	0	0	0	5	1	1	1	1	0	0	0	0	0	5	5	5	5	5	5	0	0	5	5
25	1	5	2	0	6	1	0	0	0	0	0	5	1	1	1	1	0	5	0	5	0	5	5	5	5	5	5	5	0	5	5
45	1	5	2	0	1	0	0	0	0	0	0	5	1	2	0	1	0	5	0	5	0	5	5	5	5	5	5	5	0	5	5
26	2	2	2	0	4	1	0	0	0	missing	0	4	1	2	1	1	0	5	0	5	0	5	5	5	5	5	5	5	0	5	5
27	1	5	1	1	4	2	0	0	0	missing	0	19	1	1	1	1	0	5	0	5	0	5	5	5	5	5	5	5	0	5	5
34	1	5	2	0	0	0	0	0	0	0	0	22	1	3	1	missing	5	5	5	5	5	5	5	5	0	5	5	5	5	5	0
31	1	5	2	1	3	missing	0	0	0	0	0	23	1	1	0	0	5	5	0	5	0	5	5	5	5	5	5	5	0	5	5
32	2	1	1	1	4	3	0	0	0	1	0	37	1	1	1	1	1	1	1	1	1	5	5	0	0	0	5	1	0	5	1
45	2	5	missing	0	2	1	0	0	0	0	0	30	1	1	1	1	0	5	0	5	0	5	5	5	5	5	5	5	0	5	5
28	1	5	4	1	2	0	1	1	0	missing	0	25	1	1	0	1	1	5	1	5	1	5	5	0	0	0	5	5	0	5	0
40	1	5	2	missing	0	0	0	0	0	0	1	5	1	2	0	1	1	5	1	5	1	5	5	0	0	0	5	5	0	5	0
29	1	2	1	0	1	0	0	0	0	1	0	19	1	1	0	1	1	1	1	1	1	5	5	0	0	0	5	0	1	5	1
46	1	5	2	0	3	1	0	1	0	missing	0	4	1	1	1	1	0	5	1	5	0	5	5	5	5	5	5	5	0	5	5
42	2	1	2	0	3	0	0	1	0	1	0	4	1	1	1	1	0	5	0	5	0	5	5	5	5	5	5	5	0	5	5
66	1	3	1	missing	0	0	0	0	1	1	1	15	1	2	1	1	1	5	1	5	1	5	5	5	0	5	5	5	1	5	5
46	1	1	3	1	4	1	0	0	0	1	0	23	1	1	1	1	0	5	0	5	0	5	5	5	5	5	5	5	0	5	5
	1	missing	missing	missing	missing	missing	missing	missing	missing	missing	missing	22	missing	missing	0	missing	5	5	1	5	1	5	5	5	0	5	5	5	0	5	5
57	1	2	2	0	2	0	0	0	0	1	1	44	1	1	1	1	1	5	1	5	1	5	5	0	0	0	5	5	1	5	0
57	1	2	3	1	1	0	0	0	0	1	0	5	7	1	0	1	0	0	0	0	0	5	5	5	5	5	5	0	0	5	5
45	1	2	2	1	4	2	0	1	0	missing	0	4	1	1	1	1	0	5	0	5	0	5	5	5	5	5	5	5	0	5	5
55	1	5	2	0	1	0	0	0	0	0	0	19	1	1	0	1	0	5	0	5	0	5	5	5	5	5	5	5	0	5	5
59	1	5	4	0	1	0	0	0	0	0	0	17	1	1	1	1	1	5	1	5	1	5	5	0	0	0	5	5	0	5	0
29	1	5	2	0	1	0	0	0	1	0	0	22	1	1	1	1	0	5	0	5	0	5	5	5	5	5	5	5	0	5	5
37	1	5	2	0	missing	missing	0	0	1	0	0	1	1	1	1	0	5	0	0	0	0	5	5	5	5	5	5	0	0	5	5
18	1	5	2	0	3	2	0	1	0	0	0	22	1	1	0	1	0	5	1	5	0	5	5	5	5	5	5	5	0	5	5
48	1	5	1	0	5	1	0	0	0	0	0	30	1	1	0	1	0	0	0	0	0	5	5	5	5	5	5	0	0	5	5
30	1	5	2	0	2	0	1	1	0	0	0	5	1	1	0	1	0	5	0	5	0	5	5	5	5	5	5	5	0	5	5
30	1	5	5	0	0	0	0	0	0	0	0	5	1	1	0	1	0	0	0	0	0	5	5	5	5	5	5	0	0	5	5
40	1	5	2	0	3	missing	1	0	0	0	0	17	1	1	1	1	0	5	0	5	0	5	5	5	5	5	5	5	0	5	5
60	1	1	3	1	5	1	missing	1	0	1	0	42	1	1	1	1	1	5	1	5	1	5	5	5	0	5	5	5	0	5	0
48	1	5	2	0	1	missing	0	0	0	0	0	17	1	1	1	1	0	5	0	5	0	5	5	5	5	5	5	5	0	5	5
48	1	5	2	0	0	0	0	0	1	0	0	35	1	1	0	1	1	5	1	5	1	5	5	0	0	0	5	5	0	5	0
28	1	5	1	missing	missing	missing	0	0	1	0	0	4	1	1	1	1	0	5	0	5	0	5	5	5	5	5	5	5	0	5	5
28	1	5	1	0	0	0	0	0	0	0	0	36	11	4	0	1	0	5	1	5	1	5	5	5	0	5	5	5	1	5	5
48	2	5	2	0	1	0	0	0	0	missing	0	4	1	1	0	1	5	5	0	5	0	5	5	5	5	5	5	5	0	5	5
34	2	2	1	0	14	1	0	0	0	1	0	15	1	2	0	1	1	1	5	1	5	5	5	0	5	0	5	1	5	5	5
26	1	5	1	0	2	0	0	0	missing	0	0	1	1	3	1	1	1	5	1	5	1	5	5	0	0	0	5	5	0	5	0
48	1	5	1	0	2	1	0	0	0	0	0	14	1	1	0	1	1	5	1	5	1	5	5	5	0	5	5	5	1	5	5
37	1	5	1	missing	1	0	0	0	0	0	0	23	1	1	1	1	0	5	0	5	0	5	5	5	5	5	5	5	0	5	5
28	1	5	1	0	2	0	0	0	0	0	0	23	1	1	0	1	1	5	1	5	1	5	5	5	0	5	5	5	1	5	5
53	1	5	3	1	3	1	0	0	0	0	0	23	1	1	0	0	5	5	1	5	1	5	5	5	0	5	5	5	1	5	5
29	1	5	1	0	1	0	0	0	0	0	0	25	1	1	missing	1	0	0	0	0	0	5	5	5	5	5	5	0	0	5	5
56	1	5	1	0	2	0	0	0	1	0	0	1	1	2	1	1	1	5	1	5	1	5	5	5	1	5	5	5	0	5	1
23	2	5	2	1	1	0	0	1	0	missing	0	25	1	1	0	1	0	1	5	1	5	5	5	0	5	5	5	1	5	5	5
13	2	4	1	1	4	2	0	0	0	0	0	19	1	1	1	1	0	5	0	5	0	5	5	5	5	5	5	5	0	5	5
76	2	3	2	1	3	0	0	0	0	missing	0	4	1	1	0	1	0	5	0	5	0	5	5	5	5	5	5	5	0	5	5
38	1	5	2	0	1	missing	0	0	0	0	0	23	1	1	0	1	1	5	5	5	5	5	5	0	5	0	5	5	5	5	5
43	1	5	1	0	2	missing	1	0	0	0	0	17	1	1	1	1	1	1	1	1	1	5	5	0	0	0	5	1	1	5	0
51	1	5	2	0	2	missing	0	0	0	0	0	23	1	1	1	1	0	5	0	5	0	5	5	5	5	5	5	5	0	5	5
52	2	5	2	missing	3	1	0	0	0	0	0	5	1	1	1	1	1	5	1	5	1	5	5	5	0	5	5	5	0	5	5
44	1	5	2	0	2	0	0	0	0	0	1	5	1	1	1	1	0	5	5	5	5	5	5	0	5	0	5	5	5	5	5
33	1	5	1	0	1	0	0	0	0	0	0	6	1	1	1	1	0	5	0	5	0	5	5	5	5	5	5	5	0	5	5
33	1	5	2	1	4	0	0	0	0	0	0	37	1	1	1	1	1	5	1	5	1	5	5	5	0	5	5	5	1	5	0
40	1	5	2	0	4	3	0	0	missing	0	0	17	1	1	1	1	0	5	0	5	0	5	5	5	5	5	5	5	0	5	5
40	1	2	1	1	1	0	0	1	0	missing	0	34	1	1	0	1	1	5	5	5	5	5	5	0	5	0	5	5	5	5	5
47	1	5	1	0	1	0	0	0	0	0	0	10	1	1	0	1	0	5	0	5	0	5	5	5	5	5	5	5	0	5	5
34	2	5	2	0	3	0	0	0	missing	0	0	22	1	1	0	1	0	5	0	5	0	5	5	5	5	5	5	5	0	5	5
45	1	2	2	0	1	0	0	0	0	1	0	16	3	1	0	1	0	5	0	5	0	5	5	5	5	5	5	5	0	5	5
33	1	5	1	0	missing	missing	0	0	0	0	missing	23	1	1	1	1	0	5	0	5	0	5	5	5	5	5	5	5	0	5	5
31	1	5	1	0	missing	missing	0	1	0	0	missing	2	1	1	0	1	0	5	0	5	0	5	5	5	5	5	5	5	0	5	5
35	1	5	1	0	missing	missing	0	1	0	0	missing	28	1	2	0	1	0	5	0	5	0	5	5	5	5	5	5	5	0	5	5
25	1	5	1	0	missing	missing	0	0	0	0	missing	5	1	2	1	1	0	5	0	5	0	5	5	5	5	5	5	5	0	5	5
48	1	2	3	1	2	1	0	0	0	1	0	5	1	1	1	1	0	5	0	5	0	5	5	5	5	5	5	5	0	5	5
58	1	5	2	0	3	1	0	0	0	0	1	23	1	2	1	1	0	5	0	5	0	5	5	5	5	5	5	5	0	5	5
46	2	5	2	0	0	0	0	0	0	missing	0	22	1	1	1	1	0	5	0	5	0	5	5	5	5	5	5	5	0	5	5
25	2	1	3	1	3	1	0	0	0	1	0	15	1	1	0	1	0	0	5	0	5	5	5	5	5	5	5	1	5	5	5
36	1	2	5	0	0	0	0	0	0	1	0	3	1	1	0	1	0	5	1	5	0	5	5	5	5	5	5	5	0	5	5
38	1	5	1	0	3	3	0	0	0	missing	0	19	1	1	1	1	0	5	0	5	0	5	5	5	5	5	5	5	0	5	5
37	1	5	2	missing	2	missing	0	1	0	0	missing	42	1	1	1	missing	5	5	0	5	0	5	5	5	5	5	5	5	0	5	5
38	2	5	2	1	3	2	1	1	0	0	0	45	1	1	0	1	1	5	5	5	5	5	5	0	5	0	5	5	5	5	5
16	2	4	3	0	1	0	0	0	0	1	0	19	1	1	1	1	0	5	1	5	0	5	5	5	5	5	5	5	0	5	5
41	1	5	2	0	0	0	0	0	0	missing	0	19	1	2	1	1	5	5	0	5	0	5	5	5	5	5	5	5	0	5	5
33	1	5	1	0	missing	missing	0	0	1	0	missing	6	1	1	1	missing	5	5	0	5	0	5	5	5	5	5	5	5	0	5	5
60	1	3	1	0	1	0	0	0	0	1	0	3	1	1	1	1	0	5	0	5	0	5	5	5	5	5	5	5	0	5	5
47	1	5	1	0	0	0	0	0	0	0	0	3	1	1	1	1	0	5	0	5	0	5	5	5	5	5	5	5	0	5	5
28	1	5	2	0	3	2	0	0	0	0	0	6	1	1	1	1	0	5	0	5	0	5	5	5	5	5	5	5	0	5	5
52	2	5	2	0	2	0	0	0	0	0	0	22	1	2	0	1	1	5	5	5	5	5	5	0	5	0	5	5	5	5	5
39	2	5	2	0	1	0	missing	0	0	0	0	22	1	2	1	1	0	5	0	5	0	5	5	5	5	5	5	5	0	5	5
54	1	5	2	0	1	missing	1	1	1	0	0	42	1	1	1	1	1	5	1	5	1	5	5	5	0	5	5	5	0	5	1
45	1	5	2	1	4	2	0	0	0	0	missing	25	1	1	missing	1	0	5	0	5	0	5	5	5	5	5	5	5	0	5	5
46	2	5	1	0	1	0	0	0	0	0	0	30	1	1	0	1	0	5	0	5	0	5	5	5	5	5	5	5	0	5	5
43	1	5	2	0	3	0	0	0	missing	0	0	17	1	2	1	1	1	1	5	1	5	5	5	0	5	0	5	1	5	5	5
29	1	5	2	0	5	4	1	0	0	0	0	5	1	1	0	0	5	5	5	5	5	5	5	0	5	5	5	5	5	5	5
44	1	5	2	missing	2	0	0	0	0	0	0	5	1	2	0	missing	5	5	0	5	0	5	5	5	5	5	5	5	0	5	5
29	2	1	4	1	6	2	missing	0	0	1	0	19	1	1	0	0	5	1	5	1	5	5	5	0	5	0	5	1	5	5	5
31	1	5	1	0	missing	missing	0	0	0	0	missing	29	1	1	0	1	0	0	5	0	5	5	5	5	5	5	5	0	5	5	5
33	1	1	2	0	4	3	0	0	0	1	0	22	1	1	0	1	1	5	5	5	5	5	5	1	5	5	5	5	5	5	5
36	1	5	1	0	0	missing	0	1	1	0	1	8	1	1	1	1	1	1	5	1	5	5	5	0	5	0	5	1	5	5	5
50	1	5	2	0	1	0	0	0	0	0	1	4	1	2	0	1	1	5	5	5	5	5	5	0	5	0	5	5	5	5	5
52	1	5	2	0	0	0	0	0	0	0	0	22	1	1	0	1	0	5	0	5	0	5	5	5	5	5	5	5	0	5	5
45	1	5	2	0	2	1	0	0	0	0	0	22	1	2	0	1	0	5	0	5	0	5	5	5	5	5	5	5	0	5	5
28	1	5	1	0	8	7	0	0	0	0	0	26	1	1	1	1	0	5	0	5	0	5	5	5	5	5	5	5	0	5	5
41	1	5	2	0	2	0	1	1	0	0	1	5	1	6	1	1	1	5	5	5	5	5	5	1	5	1	5	5	5	5	5
52	2	5	1	1	1	0	0	0	0	0	0	30	1	1	0	0	5	5	0	5	0	5	5	5	5	5	5	5	0	5	5
54	1	5	1	missing	0	0	0	1	0	0	0	30	1	1	1	1	0	5	0	5	0	5	5	5	5	5	5	5	0	5	5
40	1	2	2	1	3	1	0	0	0	1	missing	25	1	1	0	1	0	5	0	5	0	5	5	5	5	5	5	5	0	5	5
38	1	5	3	1	2	0	0	0	missing	missing	missing	25	1	1	0	missing	5	5	0	5	0	5	5	5	5	5	5	5	0	5	5
42	1	5	1	1	14	2	0	0	0	0	0	7	1	2	0	missing	5	5	5	5	5	5	5	0	5	5	5	5	5	5	5
42	2	5	2	1	0	0	0	0	0	0	0	41	1	1	0	1	0	5	0	5	0	5	5	5	5	5	5	5	0	5	5
36	2	2	2	0	5	4	0	0	0	1	0	47	1	4	missing	missing	5	1	5	1	5	1	5	5	5	5	5	1	5	5	5
61	1	3	2	1	5	2	0	0	0	1	0	46	1	1	missing	1	0	1	5	1	5	5	5	5	5	5	5	0	5	5	5
56	1	5	2	1	1	0	0	1	0	0	0	43	1	1	0	1	0	0	5	0	5	5	5	5	5	5	5	0	5	5	5
38	1	5	1	0	0	0	0	1	0	0	missing	32	1	4	missing	missing	5	1	5	1	5	1	5	5	5	5	5	1	5	5	5
50	1	5	2	0	0	0	0	1	0	0	0	43	1	1	0	1	1	0	5	0	5	0	5	5	5	5	5	0	5	5	5
45	1	5	2	1	2	1	0	1	0	0	1	48	1	2	missing	1	1	1	5	1	5	0	5	5	5	5	5	1	5	5	5
20	2	5	1	0	5	2	0	0	0	0	0	41	11	1	1	1	1	5	1	5	1	5	5	5	0	5	0	5	0	5	1
51	1	5	3	1	1	0	0	0	0	0	missing	41	1	2	1	1	0	5	0	5	0	5	5	5	5	5	5	5	0	5	5
62	1	3	2	1	1	0	0	1	0	1	0	32	1	1	missing	1	0	5	5	5	5	5	5	5	5	5	5	5	5	5	5
79	2	3	1	missing	1	0	0	0	0	1	0	41	1	1	missing	1	1	1	1	1	1	0	5	5	0	5	0	1	1	5	1
68	1	3	2	0	6	1	0	0	0	1	0	49	1	4	missing	0	5	0	5	0	5	5	5	5	5	5	5	0	5	5	5
24	1	5	3	1	2	0	0	1	0	missing	1	32	1	1	missing	1	1	5	5	5	5	5	5	5	5	5	5	5	5	5	5
57	1	5	2	1	1	0	0	0	0	0	1	41	1	1	1	1	0	5	0	5	0	5	5	5	5	5	5	5	0	5	5
37	1	5	1	1	4	3	0	1	0	0	1	48	1	2	0	1	1	1	5	1	5	0	5	5	5	5	5	1	5	5	5
32	1	5	1	missing	0	0	0	0	0	0	1	41	1	1	0	1	0	1	1	0	0	5	5	5	5	5	5	0	0	5	5
76	2	3	3	1	0	0	0	1	0	missing	0	43	1	1	0	0	5	5	1	5	1	5	5	5	0	5	0	5	1	5	1
30	2	5	1	1	2	1	0	1	0	0	0	41	1	1	0	1	1	1	1	1	1	0	5	5	0	5	0	0	0	5	1
41	1	5	1	1	1	0	0	0	0	0	0	49	1	1	missing	1	0	5	0	5	0	5	5	5	5	5	5	5	0	5	5
34	1	1	2	1	1	0	0	0	0	1	missing	41	1	3	missing	missing	5	1	5	1	5	0	5	5	5	5	5	1	5	5	5
42	1	5	2	0	0	0	0	1	0	0	0	41	1	1	0	1	0	5	5	5	5	5	5	5	5	5	5	5	5	5	5
31	1	5	3	1	0	0	missing	0	0	missing	0	41	1	2	missing	1	1	1	5	1	5	0	5	5	5	5	5	1	5	5	5
38	1	1	4	1	1	0	0	1	0	1	1	32	1	2	0	1	0	5	0	5	0	5	5	5	5	5	5	5	0	5	5
37	1	5	2	0	0	0	0	1	0	0	1	43	1	2	0	0	5	1	5	1	5	0	5	5	5	5	5	1	5	5	5
65	1	3	2	1	0	0	0	1	0	1	0	32	1	1	1	1	0	5	0	5	0	5	5	5	5	5	5	5	0	5	5
43	1	5	2	0	0	0	0	0	0	0	0	47	1	1	1	1	0	5	1	5	0	5	5	5	5	5	5	5	0	5	5
41	1	1	3	1	1	0	0	0	0	1	0	41	1	1	0	1	1	1	5	1	5	5	5	0	5	0	5	1	5	5	5
39	1	5	4	1	1	0	0	1	0	0	0	43	1	1	missing	1	1	1	5	1	5	1	5	5	5	5	5	1	5	5	5
32	1	1	3	1	1	0	0	1	0	0	0	49	1	1	0	1	1	1	5	1	5	5	5	0	5	0	5	0	5	5	5
57	1	5	4	0	0	0	0	1	0	0	0	43	1	2	0	1	1	1	5	1	5	0	5	5	5	5	5	1	5	5	5
42	2	5	1	0	2	2	0	1	0	0	0	48	1	1	missing	1	1	5	1	5	1	5	5	5	0	5	0	5	0	5	0
42	1	5	1	0	0	0	0	0	0	0	missing	32	1	4	missing	missing	5	1	5	1	5	1	5	5	5	5	5	1	5	5	5
31	1	2	1	0	1	0	0	1	0	1	1	43	1	4	0	missing	5	1	5	1	5	1	5	5	5	5	5	1	5	5	5
25	1	5	1	0	0	0	0	1	0	0	missing	32	1	2	missing	1	1	5	1	5	1	5	5	5	0	5	0	5	0	5	0
41	1	1	1	1	1	0	0	0	0	1	1	49	1	2	missing	1	1	5	1	5	1	5	5	5	0	5	0	5	1	5	1
24	1	5	1	0	0	0	0	0	0	0	missing	48	1	1	missing	1	1	1	5	1	5	5	5	5	5	5	5	1	5	5	5
43	1	5	1	0	3	0	0	0	1	0	1	41	1	2	missing	0	5	1	5	1	5	5	5	0	5	0	5	1	5	5	5
53	2	5	1	0	0	0	0	0	1	0	0	43	1	2	1	1	1	1	1	1	1	1	5	5	0	5	0	1	0	5	1
61	1	3	2	1	1	0	0	0	0	1	0	48	1	1	1	1	1	5	1	5	1	5	5	5	0	5	0	5	1	5	0
33	1	5	1	1	4	2	1	0	1	0	0	41	1	4	1	missing	5	1	5	1	5	1	5	5	5	5	5	1	5	5	5
46	1	5	3	1	3	1	missing	1	0	0	0	48	1	1	0	1	1	5	1	5	1	5	5	5	0	5	0	5	1	5	0
68	2	3	2	1	0	0	0	1	0	1	0	32	1	3	0	missing	5	1	5	1	5	1	5	5	5	5	5	1	5	5	5
59	1	5	4	1	0	0	0	1	0	0	0	43	1	1	0	1	1	5	1	5	1	5	5	5	0	5	0	5	1	5	1
41	1	5	1	0	0	0	0	1	1	0	missing	32	1	3	missing	missing	5	1	5	1	5	1	5	5	5	5	5	1	5	5	5
41	1	5	1	0	0	0	0	1	0	0	1	32	1	4	missing	missing	5	1	5	1	5	0	5	5	5	5	5	1	5	5	5
58	1	5	2	1	0	0	0	0	0	0	0	48	1	1	missing	0	5	5	1	5	1	5	5	5	0	5	0	5	0	5	0
53	2	5	3	0	0	0	0	1	0	0	0	43	1	1	0	1	1	1	5	1	5	0	5	5	5	5	5	0	5	5	5
34	1	5	3	1	2	1	0	1	0	missing	1	32	1	2	missing	missing	5	1	5	1	5	0	5	5	5	5	5	1	5	5	5
65	1	3	2	1	1	0	0	1	0	missing	0	32	1	2	0	1	1	5	5	5	5	5	5	5	5	5	5	5	5	5	5
29	1	5	2	1	1	0	0	1	1	0	1	43	1	1	missing	0	5	5	0	5	0	5	5	5	5	5	5	5	0	5	5
52	1	5	3	1	4	0	0	1	0	0	0	43	1	2	0	1	1	1	5	1	5	0	5	5	5	5	5	1	5	5	5
38	1	5	1	0	1	0	0	1	0	0	missing	43	1	2	1	1	1	0	5	0	5	0	5	5	5	5	5	0	5	5	5
20	2	4	4	1	5	0	0	1	0	missing	1	32	1	1	0	1	1	5	0	5	0	5	5	5	0	5	0	5	0	5	0
43	1	5	1	1	1	0	1	1	0	0	0	48	1	1	missing	1	0	0	5	0	5	0	5	5	5	5	5	0	5	5	5
42	1	5	1	0	0	0	0	0	0	0	missing	23	1	4	missing	missing	5	1	5	1	5	0	5	5	5	5	5	1	5	5	5
35	2	5	3	1	3	2	1	1	0	0	0	32	1	1	0	0	5	0	0	0	0	5	5	5	5	5	5	0	0	5	5
28	1	1	3	1	1	0	0	1	0	1	missing	32	1	1	0	0	5	1	5	1	5	5	5	5	5	5	5	1	5	5	5
47	1	5	1	1	0	0	0	1	0	0	missing	32	1	1	missing	1	1	1	1	1	1	1	5	5	1	5	1	1	0	5	1
32	1	5	1	1	1	0	0	0	0	0	0	48	1	1	missing	1	0	5	0	5	0	5	5	5	5	5	5	5	0	5	5
36	1	5	2	missing	1	0	0	1	0	missing	0	32	1	1	0	1	1	5	1	5	1	5	5	5	1	5	1	5	0	5	1
41	1	5	1	0	1	0	0	0	0	0	0	47	1	1	missing	1	1	1	1	1	1	1	5	5	1	5	1	1	0	5	1
37	1	5	2	0	0	0	0	1	0	0	1	48	1	1	0	0	5	0	0	0	0	5	5	5	5	5	5	0	0	5	5
57	1	5	1	0	0	0	0	1	1	0	0	43	1	3	1	1	0	1	1	0	0	5	5	5	5	5	5	0	0	5	5
61	1	3	3	1	1	0	0	0	0	1	0	47	1	2	1	1	1	5	1	5	1	5	5	5	0	5	0	5	1	5	1
49	1	1	3	1	0	0	0	0	1	1	0	49	1	1	missing	0	5	0	5	0	5	5	5	5	5	5	5	0	5	5	5
36	1	5	1	0	4	missing	0	0	0	0	0	46	1	1	missing	1	0	0	5	0	5	5	5	5	5	5	5	0	5	5	5
36	1	5	1	0	4	missing	0	0	0	0	0	46	1	1	missing	1	0	0	5	0	5	5	5	5	5	5	5	0	5	5	5
45	2	1	2	1	0	0	0	1	0	1	0	32	1	2	0	1	1	1	5	1	5	0	5	5	5	5	5	1	5	5	5
42	1	5	2	missing	3	0	0	0	0	missing	0	41	1	1	0	1	1	1	1	1	1	0	5	5	0	5	0	0	0	5	5
26	2	5	2	1	1	0	0	1	0	0	0	32	1	3	missing	missing	5	0	0	1	1	5	5	5	0	5	0	0	0	5	0
39	1	5	3	1	1	0	0	0	0	0	0	47	1	2	0	1	1	1	1	1	1	0	5	5	0	5	0	1	0	5	1
37	1	5	2	0	0	0	0	1	0	0	1	43	1	4	missing	missing	5	1	5	1	5	1	5	5	5	5	5	1	5	5	5
31	2	5	1	missing	1	0	0	0	1	0	0	41	1	3	missing	missing	5	5	5	5	5	5	5	5	0	5	0	5	5	5	0
42	2	2	1	1	0	0	0	1	0	1	0	32	1	4	missing	missing	5	5	5	5	5	5	5	5	0	5	0	5	5	5	1
47	1	5	1	0	0	0	0	0	missing	0	0	48	1	3	missing	1	0	0	5	0	5	5	5	5	5	5	5	0	5	5	5
38	1	2	1	0	3	1	0	0	0	1	0	47	1	2	0	0	5	5	1	5	1	5	5	5	0	5	0	5	0	5	1
34	1	5	2	0	0	0	0	1	1	0	1	32	1	3	0	0	5	5	1	5	1	5	5	5	0	5	0	5	0	5	1
61	1	5	2	0	0	0	0	1	0	missing	0	32	1	3	1	1	1	1	1	1	1	5	5	5	0	5	0	0	0	5	0
44	1	5	1	1	1	0	0	0	0	0	missing	43	1	3	1	1	0	1	1	0	0	5	5	5	5	5	5	0	0	5	5
53	1	5	3	1	1	0	0	1	0	0	0	43	1	4	0	0	5	5	5	5	5	5	5	5	5	5	5	5	5	5	5
16	2	4	2	1	0	0	0	1	0	1	0	32	1	1	0	0	5	1	1	0	0	5	5	5	0	5	0	0	0	5	5
60	2	3	2	1	0	0	0	0	0	1	0	41	1	1	1	1	0	0	5	0	5	5	5	5	5	5	5	0	5	5	5
40	1	5	2	missing	0	0	0	0	0	0	0	41	1	1	1	1	1	1	1	1	1	0	5	5	0	5	0	0	0	5	0
41	1	5	3	0	1	0	0	1	0	0	missing	32	1	2	0	1	1	1	5	1	5	0	5	5	5	5	5	1	5	5	5
62	1	3	2	1	1	0	0	1	0	1	0	32	1	1	0	1	0	0	5	0	5	5	5	5	5	5	5	0	5	5	5
31	1	5	2	1	0	0	0	1	0	0	missing	43	3	1	0	0	5	0	0	0	0	5	5	5	5	5	5	0	0	5	5
54	1	missing	2	1	5	1	0	1	0	0	0	41	1	4	missing	0	5	5	5	5	5	5	5	5	5	5	5	5	5	5	5
30	1	5	2	1	2	0	0	1	0	0	missing	32	1	2	missing	1	1	5	5	5	5	5	5	5	5	5	5	5	5	5	5
22	1	4	2	1	1	0	0	0	0	0	0	47	1	1	0	1	0	0	0	0	0	5	5	5	5	5	5	0	0	5	5
46	1	5	2	1	0	0	0	1	0	0	0	41	1	1	1	1	0	0	0	0	0	5	5	5	5	5	5	0	0	5	5
25	1	5	1	0	0	0	0	0	0	0	1	5	1	1	missing	1	1	5	5	5	5	5	5	5	5	5	5	5	5	5	5
42	1	5	2	1	2	1	0	1	0	0	missing	32	2	4	missing	0	5	1	5	1	5	0	5	5	5	5	5	1	5	5	5
46	1	5	1	0	7	2	0	0	0	0	1	49	1	3	missing	missing	5	5	5	5	5	5	5	5	0	5	0	5	5	5	5
28	1	5	3	missing	2	0	0	0	0	0	0	47	1	1	missing	1	0	5	0	5	0	5	5	5	5	5	5	5	0	5	5
50	1	5	2	1	1	0	0	1	0	0	1	47	1	1	missing	1	0	0	0	0	0	5	5	5	5	5	5	0	0	5	5
26	1	5	1	1	3	1	0	1	0	0	1	48	1	3	missing	1	1	5	5	5	5	5	5	5	0	5	0	5	5	5	1
60	2	3	2	1	0	0	missing	0	0	1	0	48	1	2	missing	1	1	1	1	1	1	0	5	5	0	5	0	1	1	5	0
70	1	3	1	1	0	0	0	0	0	1	0	48	1	4	missing	missing	5	5	5	5	5	5	5	5	0	5	0	5	5	0	1
49	1	5	1	1	1	0	0	0	0	0	0	41	1	1	1	1	0	5	0	5	0	5	5	5	5	5	5	5	0	5	5
34	1	5	3	1	1	0	missing	1	0	0	0	43	1	1	0	0	5	1	1	1	1	1	5	5	0	5	0	1	0	5	1
36	2	2	2	0	5	4	0	0	0	1	0	47	1	4	1	missing	5	5	5	5	5	5	5	5	0	5	0	5	5	0	1
31	1	1	3	1	2	0	0	0	0	1	0	41	1	1	0	0	5	5	5	5	5	5	5	5	5	5	5	5	5	5	5
31	1	5	1	0	0	0	0	1	0	0	1	50	1	1	missing	1	1	1	5	1	5	0	5	5	5	5	5	1	5	5	5
45	1	5	1	0	0	0	0	1	0	0	1	46	1	4	missing	missing	5	1	5	1	5	1	5	5	5	5	5	1	5	5	5
29	1	5	1	0	3	0	0	0	0	0	0	46	1	1	0	1	1	5	5	5	5	5	5	5	5	5	5	5	5	5	5
39	1	5	1	0	1	missing	0	1	0	0	missing	46	1	1	1	1	1	1	1	1	1	0	5	5	0	5	0	0	0	5	1
49	1	5	2	missing	0	0	0	0	0	0	missing	41	1	1	0	1	0	0	5	0	5	5	5	5	5	5	5	0	5	5	5
39	1	5	2	1	1	0	0	1	0	0	0	48	1	1	missing	1	0	0	0	0	0	5	5	5	5	5	5	0	0	5	5
42	1	2	3	1	3	1	0	1	0	1	0	46	1	4	missing	missing	5	1	5	1	5	0	5	5	5	5	5	1	5	5	5
6	1	5	5	1	2	0	0	1	0	0	0	48	4	1	missing	0	5	1	5	1	5	5	5	5	5	5	5	1	5	5	5
63	1	3	1	1	2	0	0	0	0	1	0	41	1	2	0	0	5	5	5	5	5	5	5	5	5	5	5	5	5	5	5
23	1	2	3	1	7	2	0	0	0	1	missing	41	1	1	0	1	1	1	1	1	1	0	5	5	0	5	0	0	0	5	1
53	1	5	3	0	1	0	0	1	0	0	0	43	1	1	0	0	5	5	1	5	1	5	5	5	0	5	0	5	1	5	5
8	1	4	1	1	2	0	0	1	0	0	0	32	1	1	0	0	5	5	5	5	5	5	5	5	5	5	5	5	5	5	5
51	1	5	2	1	0	0	0	1	0	0	1	32	1	1	0	1	0	5	5	5	5	5	5	5	5	5	5	5	5	5	5
42	1	5	1	1	2	1	0	0	0	0	0	47	1	1	missing	1	0	0	0	0	0	5	5	5	5	5	5	0	0	5	5
76	2	3	1	1	1	0	0	0	0	1	0	41	1	1	missing	1	1	1	5	1	5	5	5	0	5	0	5	1	5	5	5
39	1	5	1	1	1	0	0	1	0	0	1	41	1	2	1	1	0	5	0	5	0	5	5	5	5	5	5	5	0	5	5
55	1	5	2	1	0	0	0	1	0	0	0	32	1	1	1	1	1	5	1	5	1	5	5	5	0	5	0	5	1	5	5
45	1	5	2	1	1	0	1	1	0	missing	missing	32	1	2	0	1	0	5	0	5	0	5	5	5	5	5	5	5	0	5	5
44	1	5	1	1	1	0	0	0	1	0	0	48	1	1	0	0	5	1	1	1	1	0	5	5	0	5	0	0	0	5	1
44	1	5	1	1	1	0	0	0	1	0	0	48	1	1	0	0	5	1	1	1	1	0	5	5	0	5	0	0	0	5	1
52	1	5	1	0	1	0	0	0	1	0	0	41	1	2	1	1	0	5	0	5	0	5	5	5	5	5	5	5	0	5	5
32	1	5	1	1	2	1	0	0	0	0	0	48	1	1	missing	1	1	5	1	5	1	5	5	5	0	5	0	5	0	5	0
43	1	2	2	1	4	2	0	1	0	1	0	32	1	2	1	1	1	1	1	1	1	0	5	5	0	5	0	1	1	5	1
60	1	5	3	1	1	0	0	1	0	0	0	50	1	2	0	missing	5	0	5	0	5	5	5	5	5	5	5	0	5	5	5
37	1	5	2	1	2	1	0	0	0	0	0	41	1	1	0	1	0	5	0	5	0	5	5	5	5	5	5	5	0	5	5
61	1	3	3	1	4	1	0	1	0	1	1	46	1	2	missing	missing	5	1	5	1	5	1	5	1	5	0	5	1	5	5	5
44	2	5	2	1	2	0	0	1	0	0	0	48	1	2	missing	1	1	1	1	1	1	0	5	5	0	5	0	0	0	5	1
28	1	5	3	1	2	0	0	1	0	0	0	48	1	1	1	1	1	5	1	5	1	5	5	5	0	5	0	5	1	5	1
48	1	5	1	0	0	0	0	0	0	0	1	41	1	1	missing	0	5	5	1	5	1	5	5	5	0	5	0	5	1	5	1
47	2	5	2	1	2	0	0	1	0	0	0	32	1	1	0	1	1	5	5	5	5	5	5	1	5	1	5	5	5	5	5
42	1	5	2	missing	1	0	0	1	0	missing	0	43	1	2	0	1	1	5	1	5	1	5	5	5	0	5	0	5	0	5	1
60	2	3	1	missing	1	missing	0	1	0	1	1	46	2	2	missing	1	0	5	0	5	0	5	5	5	5	5	5	5	0	5	5
44	2	5	3	0	1	missing	0	1	1	0	0	46	1	2	missing	1	0	5	0	5	0	5	5	5	5	5	5	5	0	5	5
24	2	5	1	1	2	1	1	1	0	0	0	43	1	1	0	1	0	5	0	5	0	5	5	5	0	5	0	5	0	5	0
44	1	5	2	0	0	0	0	1	0	0	0	43	1	2	0	1	1	1	1	1	1	1	5	5	0	5	0	1	0	5	5
40	2	5	2	missing	2	0	0	0	0	0	0	41	1	1	0	1	1	5	5	5	5	5	5	1	5	1	5	5	5	5	5
43	2	5	3	1	2	0	0	1	0	0	0	47	1	1	1	1	1	5	1	5	1	5	5	5	0	5	0	5	0	5	1
36	2	5	3	1	5	3	0	0	0	0	0	41	1	1	0	1	0	0	0	0	0	5	5	5	5	5	5	0	0	5	5
31	1	5	4	missing	0	0	1	1	0	0	0	32	1	4	0	missing	5	5	1	5	1	5	5	5	5	5	5	5	1	5	5
68	1	3	1	1	2	missing	0	0	0	1	0	46	3	1	missing	0	5	5	1	5	1	5	5	5	0	5	0	5	1	5	1
54	1	5	1	0	4	0	0	1	0	0	0	49	1	1	missing	0	5	1	1	1	1	5	5	5	0	5	0	1	1	5	1
45	1	1	2	1	1	0	0	0	1	1	0	43	1	1	1	missing	5	1	1	1	1	5	5	5	0	5	0	1	0	5	0
36	1	5	3	1	2	1	0	0	0	0	0	41	1	2	missing	1	0	0	0	0	0	5	5	5	5	5	5	0	0	5	5
41	1	5	2	1	3	0	0	0	0	0	missing	41	1	2	missing	missing	5	1	5	1	5	5	5	0	5	0	5	1	5	5	5
48	2	5	3	0	1	0	0	1	1	0	0	41	1	1	0	1	0	1	5	1	5	5	5	5	5	5	5	1	5	5	5
31	2	5	3	missing	2	0	0	1	0	0	0	32	1	2	missing	missing	5	5	1	5	1	5	5	5	0	5	0	5	0	5	0
36	1	5	1	1	1	0	0	1	0	0	1	48	1	4	missing	1	0	1	5	1	5	5	5	5	5	5	5	0	5	5	5
35	1	2	2	0	0	0	0	1	0	0	0	32	1	1	0	1	1	5	1	5	1	5	5	5	0	5	0	5	0	5	0
21	1	5	1	0	0	0	0	1	0	0	missing	43	1	2	missing	missing	5	5	1	5	1	5	5	5	1	5	1	5	1	5	1
19	2	5	2	1	0	0	0	0	0	missing	0	22	1	1	0	1	1	5	1	5	1	5	5	5	0	5	0	5	0	5	1
50	1	5	1	missing	0	0	0	0	0	0	0	41	1	1	missing	1	1	5	1	5	1	5	5	5	0	5	0	5	0	5	0
55	2	5	3	1	1	0	0	1	0	0	0	32	1	1	0	1	1	1	5	1	5	5	5	1	5	1	5	1	5	5	5
57	1	5	3	1	0	0	0	0	0	0	1	49	1	2	1	missing	5	5	1	5	1	5	5	5	0	5	0	5	0	5	1
31	1	5	2	1	3	2	1	0	0	0	0	48	1	1	missing	0	5	5	0	5	0	5	5	5	5	5	5	5	0	5	5
40	1	5	1	0	3	0	0	1	0	0	1	46	1	2	missing	1	1	5	1	5	1	5	5	5	0	5	0	5	0	5	1
38	1	5	1	0	0	0	0	1	1	0	1	43	1	2	0	0	5	1	5	1	5	5	5	5	5	5	5	1	5	5	5
61	1	3	2	1	1	0	0	1	0	1	0	43	1	1	0	1	1	5	1	5	1	5	5	5	0	5	0	5	0	5	1
15	1	4	1	1	5	4	0	1	0	0	0	32	1	1	missing	1	1	5	1	5	1	5	5	5	0	5	0	5	0	5	1
70	1	3	3	1	3	1	0	0	0	1	0	47	1	1	0	0	5	5	1	5	1	5	5	5	0	5	0	5	0	5	1
59	1	5	1	1	1	0	0	0	0	0	missing	43	1	3	1	missing	5	5	1	5	1	5	5	5	0	5	0	5	0	0	1
59	1	5	1	0	0	0	0	1	1	0	0	43	1	2	missing	missing	5	5	1	5	1	5	5	5	0	5	0	5	0	5	1
66	1	3	1	1	2	1	0	0	0	1	0	41	1	1	0	1	0	5	0	5	0	5	5	5	5	5	5	5	0	5	5
37	1	5	1	0	0	0	0	0	0	0	1	48	1	4	missing	missing	5	1	5	1	5	0	5	0	5	0	5	1	5	5	5
36	2	5	1	0	1	0	0	1	0	missing	0	43	1	2	1	1	1	5	1	5	1	5	5	5	0	5	0	5	0	5	1
28	2	5	3	1	0	0	1	1	0	0	0	43	2	2	0	0	5	5	1	5	1	5	5	5	0	5	0	5	0	5	1
46	1	5	2	1	0	0	0	1	0	0	1	48	1	1	missing	1	5	1	5	1	5	5	5	5	5	5	5	1	5	5	5
37	1	1	1	1	3	2	0	0	0	1	0	48	1	1	0	1	1	5	1	5	1	5	5	5	0	5	0	5	1	5	0
56	1	5	2	1	1	0	0	1	0	0	0	41	1	1	1	0	5	0	0	0	0	5	5	5	5	5	5	0	0	5	5
51	2	3	2	1	0	0	0	1	0	1	0	48	1	1	missing	0	5	1	5	1	5	5	5	0	5	0	5	1	5	5	5
50	1	5	missing	0	0	0	0	0	0	0	0	47	1	1	1	1	1	5	1	5	1	5	5	5	0	5	0	5	0	5	0
67	1	3	2	1	4	0	0	0	0	1	0	41	1	2	0	1	1	5	1	5	1	5	5	5	0	5	0	5	0	5	1
40	1	5	2	0	0	0	0	1	1	0	0	43	1	1	missing	0	5	1	5	1	5	1	5	1	5	1	5	1	5	5	5
58	1	1	3	1	2	0	0	1	missing	1	0	47	1	1	missing	1	0	5	0	5	0	5	5	5	5	5	5	5	0	5	5
41	2	2	3	1	4	2	0	0	0	1	0	48	1	2	missing	1	0	5	0	5	0	5	5	5	5	5	5	5	0	5	5
57	2	3	2	1	1	0	0	0	0	1	0	48	1	1	missing	1	1	5	1	5	1	5	5	5	0	5	0	5	1	5	0
36	1	5	2	0	2	2	0	1	0	0	0	43	1	1	1	1	0	5	0	5	0	5	5	5	5	5	5	5	0	5	5
63	2	3	2	1	0	0	0	1	0	1	0	32	1	1	0	1	0	0	5	0	5	5	5	5	5	5	5	0	5	5	5
41	1	5	2	1	1	0	0	1	0	1	0	41	1	3	1	missing	5	1	1	1	1	1	5	1	1	1	1	1	1	0	1
39	1	5	1	0	0	0	0	1	0	0	1	32	1	1	missing	1	0	5	1	5	0	5	5	5	5	5	5	5	0	5	5
72	1	2	1	1	0	0	0	1	0	1	0	32	1	1	1	1	0	0	0	0	0	5	5	5	5	5	5	0	0	5	5
39	1	5	3	missing	1	0	0	1	0	0	0	32	1	1	1	1	1	1	5	1	5	5	5	1	5	1	5	1	5	5	5
[truncated: 519 more rows]

## Sheet: dictionary
Variable name	Type of variable	one-hot encoding?	description	Key
Age	continuous	no	individual's age
Sex	nominal categorical	yes	individual's sex	1 = male, 2 = female
Occupation	nominal categorical	yes	individual's occupation	1 = employed, 2 = disabled, 3 = retired, 4 = student, 5 = unemployed
Education	nominal categorical	yes	individual's education level	1 = primary, 2 = secondary, 3 = specialized secondary, 4 = higher education, 5 = no education
Living_condition	nominal categorical	yes	quality of inidividual's living condition	1 = satisfactory, 0 = unsatisfactory, missing = missing or invalid data
Family_size	ordinal categorical	no	number of household contacts	1-11, and 11+
Family_size18	ordinal categorical	no	number of household contacts 18 or younger	1-8, and 8+
Outside_moldova	nominal categorical	yes	whether an individual has resided outside of moldova more than 3 months in past year	1 = yes, 0 = no, missing = missing or invalid data
Urban	nominal categorical	yes	whether the individual resides in an urban area	1 = yes, 0 = no, missing = missing or invalid data
Homeless	nominal categorical	yes	whether the individual resides is homeless	1 = yes, 0 = no, missing = missing or invalid data
Money_assistance	nominal categorical	yes	whether the individual receives monetary assistance	1 = yes, 0 = no, missing = missing or invalid data
Incarceration	nominal categorical	yes	whether the individual was previously incarcerated; this does NOT mean that the individual was a prisoner at the time of study	1 = yes, 0 = no, missing = missing or invalid data
Residence	nominal categorical	yes	district names of participants residence	see the separate sheet "residence dictionary"
TB_main_location	nominal categorical	yes	main localization of disease	1 = pulmonary; 2-13 are extrapulmonary: 2 = tracheobronchitis/larynx, 3 = pleura, 4 = intrathoracic lymph nodes, 5 = peripheral lymph nodes, 6= osteoarticular (spondylitis), 7 = osteoarticular (other locations), 8 = CNS (meningitis), 9 = SN (other locations), 10 = urogenital, 11 = generalized, 12= gastrointestinal tract, 13 = other forms
TB_type	nominal categorical	yes	case type	1 = new case, 2 = relapse, 3 = return from default, 4 = treatment failure, 5 = chronic, 6 = initiated treatment abroad, 21 = SSM negtive relapse, 22 = extrapulmonary relapse
Microscopy	nominal categorical	yes	results of smear microscopy	1 = positive, 0 = negative, missing = missing or invalid data
Xpert	nominal categorical	yes	Xpert results	1 = positive, 0 = negative, missing = missing or invalid data
Xpert_RIF	nominal categorical	yes	rifampacin drug sensitivity results Xpert	1 = positive, 0 = negative, missing = missing or invalid data
INH_LJ	nominal categorical	yes	dst from LJ culture: isoniazid	1 = positive, 0 = negative, missing = missing or invalid data
INH_MGIT	nominal categorical	yes	dst from MGIT culture: isoniazid	1 = positive, 0 = negative, missing = missing or invalid data
RIF_LJ	nominal categorical	yes	dst from LJ culture: rifampicin	1 = positive, 0 = negative, missing = missing or invalid data
RIF_MGIT	nominal categorical	yes	dst from MGIT culture: rifampicin	1 = positive, 0 = negative, missing = missing or invalid data
OFX_LJ	nominal categorical	yes	dst from LJ culture: ofloxocin	1 = positive, 0 = negative, missing = missing or invalid data
OFX_MGIT	nominal categorical	yes	dst from MGIT culture: ofloxocin	1 = positive, 0 = negative, missing = missing or invalid data
LFX_LJ	nominal categorical	yes	dst from LJ culture: ofloxocin	1 = positive, 0 = negative, missing = missing or invalid data
LFX_MGIT	nominal categorical	yes	dst from MGIT culture: ofloxocin	1 = positive, 0 = negative, missing = missing or invalid data
MFX_LJ	nominal categorical	yes	dst from LJ culture: moxifloxacin	1 = positive, 0 = negative, missing = missing or invalid data
MFX_MGIT	nominal categorical	yes	dst from MGIT culture: moxifloxacin	1 = positive, 0 = negative, missing = missing or invalid data
E_LJ	nominal categorical	yes	dst from LJ culture: ethambutol	1 = positive, 0 = negative, missing = missing or invalid data
E_MGIT	nominal categorical	yes	dst from MGIT culture: ethambutol	1 = positive, 0 = negative, missing = missing or invalid data
LZD_MGIT	nominal categorical	yes	dst from MGIT culture: linezolid	1 = positive, 0 = negative, missing = missing or invalid data
Z_MGIT	nominal categorical	yes	dst from MGIT culture: pyrazinamide	1 = positive, 0 = negative, missing = missing or invalid data

## Sheet: residence dictionary
district name	district code
Ialoveni	1
Telenesti	2
Dubasari /Cocieri	3
Ungheni	4
Orhei	5
Criuleni	6
Cimislia	7
Mun.Chisinau	8
Hincesti	9
Straseni	10
Ceadir-Lunga	11
Comrat	12
sec. Ciocana	13
Floresti	14
Nisporeni	15
Leova	16
Stefan Voda	17
Cahul	18
Calarasi	19
Vulcanesti	20
sec. Riscani	21
Causeni	22
Anenii Noi	23
Riscani	24
Rezina	25
Cantemir	26
Donduseni	27
Soroca	28
Glodeni	29
Soldanesti	30
sec. Centru	31
Tiraspol	32
sec. Botanica	33
Briceni	34
sec. Buiucani	35
Falesti	36
Edinet	37
Drochia	38
Basarabeasca	39
Taraclia	40
Slobozia	41
Mun. Balti	42
Bender	43
Singerei	44
Ocnita	45
Dubasari (SN)	46
Grigoriopol	47
Ribnita	48
Camenca	49
Dnestrovsk	50
